# Supplementary material for: Stereoselective synthesis of an advanced trans-decalin intermediate towards the total synthesis of anthracimycin
Source: Chem Commun (Camb). 2024 May 7;60(44):5699–702. doi: 10.1039/d4cc01738b (PMC11131352; doi:10.1039/d4cc01738b)
Supplement: CC-060-D4CC01738B-s002 [file CC-060-D4CC01738B-s002.cif]

# Electronic Supplementary Material (ESI) for ChemComm.
# This journal is © The Royal Society of Chemistry 2024

####################################################################### 
# 
# This file contains crystal structure data downloaded from the 
# Cambridge Structural Database (CSD) hosted by the Cambridge 
# Crystallographic Data Centre (CCDC).
# 
# Full information about CCDC data access policies and citation 
# guidelines are available at http://www.ccdc.cam.ac.uk/access/V1 
# 
# Audit and citation data items may have been added by the CCDC. 
# Please retain this information to preserve the provenance of 
# this file and to allow appropriate attribution of the data. 
# 
#######################################################################

data_pac1612
_database_code_depnum_ccdc_archive 'CCDC 2341814'
loop_
_audit_author_name
_audit_author_address
'Adrian Whitwood'
;University of York
United Kingdom
;
_audit_update_record             
;
2024-03-20 deposited with the CCDC.	2024-05-06 downloaded from the CCDC.
;
_audit_creation_date             2024-03-20
_audit_creation_method           
;
Olex2 1.5
(compiled 2024.02.16 svn.r378c4104 for OlexSys, GUI svn.r6928)
;
_shelx_SHELXL_version_number     2018/3
_chemical_name_common            ?
_chemical_name_systematic        ?
_chemical_formula_moiety         'C26.999 H41.998 N4 O5 Si'
_chemical_formula_sum            'C27 H42 N4 O5 Si'
_chemical_formula_weight         530.73
_chemical_melting_point          ?
loop_
_atom_type_symbol
_atom_type_description
_atom_type_scat_dispersion_real
_atom_type_scat_dispersion_imag
_atom_type_scat_source
C C 0.0181 0.0091 'International Tables Vol C Tables 4.2.6.8 and 6.1.1.4'
H H 0.0000 0.0000 'International Tables Vol C Tables 4.2.6.8 and 6.1.1.4'
N N 0.0311 0.0180 'International Tables Vol C Tables 4.2.6.8 and 6.1.1.4'
O O 0.0492 0.0322 'International Tables Vol C Tables 4.2.6.8 and 6.1.1.4'
Si Si 0.2541 0.3302 'International Tables Vol C Tables 4.2.6.8 and 6.1.1.4'

_shelx_space_group_comment       
;
The symmetry employed for this shelxl refinement is uniquely defined
by the following loop, which should always be used as a source of
symmetry information in preference to the above space-group names.
They are only intended as comments.
;
_space_group_crystal_system      monoclinic
_space_group_IT_number           14
_space_group_name_H-M_alt        'P 1 21/c 1'
_space_group_name_Hall           '-P 2ybc'
loop_
_space_group_symop_operation_xyz
'x, y, z'
'-x, y+1/2, -z+1/2'
'-x, -y, -z'
'x, -y-1/2, z-1/2'

_cell_length_a                   12.8380(6)
_cell_length_b                   15.1690(5)
_cell_length_c                   15.0877(5)
_cell_angle_alpha                90
_cell_angle_beta                 102.909(4)
_cell_angle_gamma                90
_cell_volume                     2863.93(19)
_cell_formula_units_Z            4
_cell_measurement_reflns_used    3413
_cell_measurement_temperature    110.00(14)
_cell_measurement_theta_max      70.9800
_cell_measurement_theta_min      4.5580
_shelx_estimated_absorpt_T_max   ?
_shelx_estimated_absorpt_T_min   ?
_exptl_absorpt_coefficient_mu    1.067
_exptl_absorpt_correction_T_max  0.997
_exptl_absorpt_correction_T_min  0.972
_exptl_absorpt_correction_type   gaussian
_exptl_absorpt_process_details   
;
CrysAlisPro 1.171.38.43 (Rigaku Oxford Diffraction, 2015)
Numerical absorption correction based on gaussian integration over
			a multifaceted crystal model
Empirical absorption correction using spherical harmonics,
 implemented in SCALE3 ABSPACK scaling algorithm.
;
_exptl_absorpt_special_details   ?
_exptl_crystal_colour            'clear light yellow'
_exptl_crystal_colour_lustre     clear
_exptl_crystal_colour_modifier   light
_exptl_crystal_colour_primary    yellow
_exptl_crystal_density_diffrn    1.231
_exptl_crystal_density_meas      ?
_exptl_crystal_density_method    ?
_exptl_crystal_description       needle
_exptl_crystal_F_000             1144
loop_
_exptl_crystal_face_index_h
_exptl_crystal_face_index_k
_exptl_crystal_face_index_l
_exptl_crystal_face_perp_dist
1 0 0 0.0070
-1 0 0 0.0093
1 -1 0 0.0048
-1 1 0 0.0098
0 0 1 0.1020
0 0 -1 0.1020

_exptl_crystal_size_max          0.213
_exptl_crystal_size_mid          0.043
_exptl_crystal_size_min          0.015
_exptl_transmission_factor_max   ?
_exptl_transmission_factor_min   ?
_diffrn_reflns_av_R_equivalents  0.0230
_diffrn_reflns_av_unetI/netI     0.0403
_diffrn_reflns_Laue_measured_fraction_full 0.987
_diffrn_reflns_Laue_measured_fraction_max 0.987
_diffrn_reflns_limit_h_max       15
_diffrn_reflns_limit_h_min       -14
_diffrn_reflns_limit_k_max       18
_diffrn_reflns_limit_k_min       -13
_diffrn_reflns_limit_l_max       18
_diffrn_reflns_limit_l_min       -17
_diffrn_reflns_number            8867
_diffrn_reflns_point_group_measured_fraction_full 0.987
_diffrn_reflns_point_group_measured_fraction_max 0.987
_diffrn_reflns_theta_full        67.070
_diffrn_reflns_theta_max         67.070
_diffrn_reflns_theta_min         4.187
_diffrn_ambient_temperature      110.00(14)
_diffrn_detector_area_resol_mean 16.1450
_diffrn_detector_type            Eos
_diffrn_measured_fraction_theta_full 0.987
_diffrn_measured_fraction_theta_max 0.987
_diffrn_measurement_details      
;
List of Runs (angles in degrees, time in seconds):

  # Type    Start    End  Width  t~exp~   \w     \q     \k     \f   Frames
#--------------------------------------------------------------------------
  1  \w     48.00 109.00   1.00   80.00    --   54.00  57.00 -30.00   61
  2  \w     84.00 178.00   1.00   90.00    --  108.00  25.00 -60.00   94
  3  \w     59.00 104.00   1.00   90.00    --  108.00 -50.00 150.00   45
  4  \w     46.00 110.00   1.00   90.00    --  108.00-111.00 120.00   64
  5  \w     38.00  92.00   1.00   90.00    --  108.00 -37.00  30.00   54
  6  \w     48.00  92.00   1.00   90.00    --  108.00 -25.00 -30.00   44
  7  \w     38.00  92.00   1.00   90.00    --  108.00 -37.00 -60.00   54
  8  \w     36.00  79.00   1.00   80.00    --   54.00 -77.00 -90.00   43
  9  \w    -15.00  17.00   1.00   80.00    --   54.00 -77.00 -90.00   32
 10  \w    -15.00  24.00   1.00   20.00    --    0.00  57.00 120.00   39
 11  \w     37.00  78.00   1.00   90.00    --  108.00 -37.00 120.00   41
 12  \w     27.00  73.00   1.00   80.00    --   54.00 -57.00 120.00   46
 13  \w     27.00  68.00   1.00   20.00    --    0.00  57.00 120.00   41
 14  \w     25.00 118.00   1.00   80.00    --   54.00  77.00  30.00   93
;
_diffrn_measurement_device       'four-circle diffractometer'
_diffrn_measurement_device_type  'SuperNova, Dual, Cu at zero, Eos'
_diffrn_measurement_method       '\w scans'
_diffrn_radiation_type           CuK\a
_diffrn_radiation_wavelength     1.54184
_diffrn_source                   ?
_diffrn_special_details          ?
_reflns_Friedel_coverage         0.000
_reflns_Friedel_fraction_full    .
_reflns_Friedel_fraction_max     .
_reflns_number_gt                4168
_reflns_number_total             5044
_reflns_special_details          
;
 Reflections were merged by SHELXL according to the crystal
 class for the calculation of statistics and refinement.
 
 _reflns_Friedel_fraction is defined as the number of unique
 Friedel pairs measured divided by the number that would be
 possible theoretically, ignoring centric projections and
 systematic absences.
;
_reflns_threshold_expression     'I > 2\s(I)'
_computing_cell_refinement       'CrysAlisPro 1.171.38.43 (Rigaku OD, 2015)'
_computing_data_collection       'CrysAlisPro 1.171.38.43 (Rigaku OD, 2015)'
_computing_data_reduction        'CrysAlisPro 1.171.38.43 (Rigaku OD, 2015)'
_computing_molecular_graphics    'Olex2 1.5 (Dolomanov et al., 2009)'
_computing_publication_material  'Olex2 1.5 (Dolomanov et al., 2009)'
_computing_structure_refinement  'SHELXL 2018/3 (Sheldrick, 2015)'
_computing_structure_solution    'ShelXT (Sheldrick, 2015)'
_refine_diff_density_max         0.319
_refine_diff_density_min         -0.273
_refine_diff_density_rms         0.042
_refine_ls_extinction_coef       .
_refine_ls_extinction_method     none
_refine_ls_goodness_of_fit_ref   1.087
_refine_ls_hydrogen_treatment    mixed
_refine_ls_matrix_type           full
_refine_ls_number_parameters     409
_refine_ls_number_reflns         5044
_refine_ls_number_restraints     82
_refine_ls_R_factor_all          0.0606
_refine_ls_R_factor_gt           0.0472
_refine_ls_restrained_S_all      1.085
_refine_ls_shift/su_max          0.001
_refine_ls_shift/su_mean         0.000
_refine_ls_structure_factor_coef Fsqd
_refine_ls_weighting_details     
'w=1/[\s^2^(Fo^2^)+(0.0429P)^2^+1.5214P] where P=(Fo^2^+2Fc^2^)/3'
_refine_ls_weighting_scheme      calc
_refine_ls_wR_factor_gt          0.1100
_refine_ls_wR_factor_ref         0.1172
_refine_special_details          
;
The isopropyl groups of the TIPS showed considerable disorder.
Two were accounted for with two position models whilst the third
required a three position model. Even so, several of the methyl
carbon's ADP were more elongated than ideal. Occupancies refined
to be 0.57(4):0.43(4), 0.715(5):0.285(5) and
0.369(0):0.221(6):0.410(10).  ADP of closely adjacent carbons
were constrained to be equal e.g. C22 & C22A. 
In the two position models, the C-C bond lengths were constrained
to be equal.  
For the more disordered three position model the C-C bond lengths
were restrained to be 1.524 angstroms long. the CH3-CH-CH3 distance
was restrained to be 2.46 angstroms and the ADP restrained to be
approximately isotropic.
;
_olex2_refinement_description    
;
1. Fixed Uiso
 At 1.2 times of:
  All C(H) groups, All C(H,H) groups
 At 1.5 times of:
  All C(H,H,H) groups
2. Restrained distances
 C27B-C25B = C27A-C25A = C27C-C25C = C26C-C25C = C26A-C25A = C26B-C25B
 1.524 with sigma of 0.001
 C27A-C26A = C27C-C26C = C27B-C26B
 2.46 with sigma of 0.01
 C20-C19 \\sim C21-C19 \\sim C19-C20A \\sim C19-C21A
 with sigma of 0.005
 C23-C22 \\sim C23A-C22A \\sim C24-C22 \\sim C24A-C22A
 with sigma of 0.005
3. Uiso/Uaniso restraints and constraints
Uanis(C27C) \\sim Ueq, Uanis(C27A) \\sim Ueq, Uanis(C27B) \\sim Ueq,
Uanis(C26B) \\sim Ueq, Uanis(C26C) \\sim Ueq, Uanis(C26A) \\sim Ueq, Uanis(C20)
\\sim Ueq, Uanis(C20A) \\sim Ueq, Uanis(C21) \\sim Ueq, Uanis(C21A) \\sim Ueq:
with sigma of 0.02 and sigma for terminal atoms of 0.04
Uanis(C24) = Uanis(C24A)
Uanis(C23) = Uanis(C23A)
Uanis(C26B) = Uanis(C26A)
Uanis(C27A) = Uanis(C27C)
Uanis(C25B) = Uanis(C25A)
Uanis(C25A) = Uanis(C25B) = Uanis(C25C)
Uanis(C22) = Uanis(C22A)
Uanis(C21) = Uanis(C21A)
4. Others
 1*[Sof(C25B)+Sof(H25B)+Sof(C26B)+Sof(H26D)+Sof(H26E)+Sof(H26F)+Sof(C27B)+
 Sof(H27D)+Sof(H27E)+Sof(H27F)]+1*[Sof(C25A)+Sof(H25A)+Sof(C26A)+Sof(H26A)+
 Sof(H26B)+Sof(H26C)+Sof(C27A)+Sof(H27A)+Sof(H27B)+Sof(H27C)]+1*[Sof(C25C)+
 Sof(H25C)+Sof(C26C)+Sof(H26G)+Sof(H26H)+Sof(H26I)+Sof(C27C)+Sof(H27G)+
 Sof(H27H)+Sof(H27I)]=1 with esd of 0.001
 Sof(H19A)=Sof(C20A)=Sof(H20D)=Sof(H20E)=Sof(H20F)=Sof(C21A)=Sof(H21D)=
 Sof(H21E)=Sof(H21F)=1-FVAR(1)
 Sof(H19)=Sof(C20)=Sof(H20A)=Sof(H20B)=Sof(H20C)=Sof(C21)=Sof(H21A)=Sof(H21B)=
 Sof(H21C)=FVAR(1)
 Sof(C22A)=Sof(H22A)=Sof(C23A)=Sof(H23D)=Sof(H23E)=Sof(H23F)=Sof(C24A)=
 Sof(H24D)=Sof(H24E)=Sof(H24F)=1-FVAR(2)
 Sof(C22)=Sof(H22)=Sof(C23)=Sof(H23A)=Sof(H23B)=Sof(H23C)=Sof(C24)=Sof(H24A)=
 Sof(H24B)=Sof(H24C)=FVAR(2)
 Sof(C25B)=Sof(H25B)=Sof(C26B)=Sof(H26D)=Sof(H26E)=Sof(H26F)=Sof(C27B)=
 Sof(H27D)=Sof(H27E)=Sof(H27F)=FVAR(3)
 Sof(C25A)=Sof(H25A)=Sof(C26A)=Sof(H26A)=Sof(H26B)=Sof(H26C)=Sof(C27A)=
 Sof(H27A)=Sof(H27B)=Sof(H27C)=FVAR(4)
 Sof(C25C)=Sof(H25C)=Sof(C26C)=Sof(H26G)=Sof(H26H)=Sof(H26I)=Sof(C27C)=
 Sof(H27G)=Sof(H27H)=Sof(H27I)=FVAR(5)
5.a Ternary CH refined with riding coordinates:
 C2(H2), C6(H6), C7(H7), C19(H19), C19(H19A), C22(H22), C22A(H22A), C25A(H25A),
  C25B(H25B), C25C(H25C)
5.b Secondary CH2 refined with riding coordinates:
 C1(H1A,H1B), C3(H3A,H3B), C4(H4A,H4B), C8(H8A,H8B), C11(H11A,H11B)
5.c Aromatic/amide H refined with riding coordinates:
 C10(H10), C15(H15), C17(H17), C18(H18)
5.d Idealised Me refined as rotating group:
 C12(H12A,H12B,H12C), C20(H20A,H20B,H20C), C20A(H20D,H20E,H20F), C21(H21A,H21B,
 H21C), C21A(H21D,H21E,H21F), C23(H23A,H23B,H23C), C23A(H23D,H23E,H23F),
 C24(H24A,H24B,H24C), C24A(H24D,H24E,H24F), C26A(H26A,H26B,H26C), C26B(H26D,
 H26E,H26F), C26C(H26G,H26H,H26I), C27A(H27A,H27B,H27C), C27B(H27D,H27E,H27F),
 C27C(H27G,H27H,H27I)
;
_atom_sites_solution_hydrogens   mixed
_atom_sites_solution_primary     dual
_atom_sites_solution_secondary   ?
loop_
_atom_site_label
_atom_site_type_symbol
_atom_site_fract_x
_atom_site_fract_y
_atom_site_fract_z
_atom_site_U_iso_or_equiv
_atom_site_adp_type
_atom_site_occupancy
_atom_site_site_symmetry_order
_atom_site_calc_flag
_atom_site_refinement_flags_posn
_atom_site_refinement_flags_adp
_atom_site_refinement_flags_occupancy
_atom_site_disorder_assembly
_atom_site_disorder_group
C1 C 0.72507(16) 0.24388(13) 0.31237(14) 0.0240(4) Uani 1 1 d . . . . .
H1A H 0.732504 0.227475 0.250570 0.029 Uiso 1 1 calc R U . . .
H1B H 0.745696 0.192371 0.352770 0.029 Uiso 1 1 calc R U . . .
C2 C 0.79794(15) 0.32135(13) 0.34716(13) 0.0212(4) Uani 1 1 d . . . . .
H2 H 0.872578 0.302954 0.346544 0.025 Uiso 1 1 calc R U . . .
C3 C 0.77069(17) 0.40002(13) 0.28340(13) 0.0237(4) Uani 1 1 d . . . . .
H3A H 0.772785 0.381509 0.220904 0.028 Uiso 1 1 calc R U . . .
H3B H 0.697079 0.419870 0.282821 0.028 Uiso 1 1 calc R U . . .
C4 C 0.84750(18) 0.47667(14) 0.31148(14) 0.0265(5) Uani 1 1 d . . . . .
H4A H 0.919292 0.459944 0.303265 0.032 Uiso 1 1 calc R U . . .
H4B H 0.822701 0.528071 0.271954 0.032 Uiso 1 1 calc R U . . .
C5 C 0.85463(15) 0.50173(13) 0.40956(13) 0.0203(4) Uani 1 1 d . . . . .
C6 C 0.86880(16) 0.42712(13) 0.47708(13) 0.0210(4) Uani 1 1 d . . . . .
H6 H 0.943902 0.405893 0.483770 0.025 Uiso 1 1 calc R U . . .
C7 C 0.79654(15) 0.34721(12) 0.44498(13) 0.0195(4) Uani 1 1 d . . . . .
H7 H 0.721648 0.363533 0.447029 0.023 Uiso 1 1 calc R U . . .
C8 C 0.85875(17) 0.45597(13) 0.57219(13) 0.0230(4) Uani 1 1 d . . . . .
H8A H 0.913236 0.501559 0.595313 0.028 Uiso 1 1 calc R U . . .
H8B H 0.787452 0.482623 0.568137 0.028 Uiso 1 1 calc R U . . .
C9 C 0.87316(16) 0.38005(13) 0.63810(13) 0.0236(4) Uani 1 1 d . . . . .
C10 C 0.86204(17) 0.29708(14) 0.60932(14) 0.0258(5) Uani 1 1 d . . . . .
H10 H 0.874166 0.251637 0.653769 0.031 Uiso 1 1 calc R U . . .
C11 C 0.83157(18) 0.27057(13) 0.51116(14) 0.0265(5) Uani 1 1 d . . . . .
H11A H 0.772508 0.227276 0.503314 0.032 Uiso 1 1 calc R U . . .
H11B H 0.893361 0.240780 0.494943 0.032 Uiso 1 1 calc R U . . .
C12 C 0.89795(18) 0.40439(14) 0.73727(14) 0.0287(5) Uani 1 1 d . . . . .
H12A H 0.961740 0.441840 0.750984 0.043 Uiso 1 1 calc R U . . .
H12B H 0.910962 0.350709 0.774232 0.043 Uiso 1 1 calc R U . . .
H12C H 0.837299 0.436481 0.751188 0.043 Uiso 1 1 calc R U . . .
C13 C 0.86542(15) 0.73316(13) 0.41389(13) 0.0195(4) Uani 1 1 d . . . . .
C14 C 0.88111(15) 0.80669(13) 0.36013(12) 0.0192(4) Uani 1 1 d . . . . .
C15 C 0.88432(15) 0.89257(13) 0.39237(13) 0.0197(4) Uani 1 1 d . . . . .
H15 H 0.895156 0.940648 0.355094 0.024 Uiso 1 1 calc R U . . .
C16 C 0.87160(15) 0.90659(13) 0.47884(13) 0.0206(4) Uani 1 1 d . . . . .
C17 C 0.85907(16) 0.83632(14) 0.53539(13) 0.0244(4) Uani 1 1 d . . . . .
H17 H 0.852498 0.847379 0.595873 0.029 Uiso 1 1 calc R U . . .
C18 C 0.85627(16) 0.75200(13) 0.50396(13) 0.0224(4) Uani 1 1 d . . . . .
H18 H 0.848020 0.704780 0.543182 0.027 Uiso 1 1 calc R U . . .
C19 C 0.3982(2) 0.28517(19) 0.24813(19) 0.0540(8) Uani 1 1 d D . . . .
H19 H 0.331655 0.251969 0.220332 0.065 Uiso 0.38(3) 1 calc R U P A 1
H19A H 0.331247 0.249520 0.230764 0.065 Uiso 0.62(3) 1 calc R U P A 2
C20 C 0.4065(18) 0.3659(8) 0.1876(12) 0.081(5) Uani 0.38(3) 1 d D U P A 1
H20A H 0.479065 0.389990 0.204003 0.121 Uiso 0.38(3) 1 calc R U P A 1
H20B H 0.355283 0.410992 0.196751 0.121 Uiso 0.38(3) 1 calc R U P A 1
H20C H 0.390337 0.347792 0.123615 0.121 Uiso 0.38(3) 1 calc R U P A 1
C20A C 0.4099(9) 0.3359(15) 0.1617(11) 0.104(5) Uani 0.62(3) 1 d D U P A 2
H20D H 0.355284 0.382024 0.147981 0.155 Uiso 0.62(3) 1 calc R U P A 2
H20E H 0.400830 0.294842 0.110370 0.155 Uiso 0.62(3) 1 calc R U P A 2
H20F H 0.481020 0.362759 0.172140 0.155 Uiso 0.62(3) 1 calc R U P A 2
C21 C 0.387(3) 0.3207(15) 0.3417(9) 0.089(3) Uani 0.38(3) 1 d D U P A 1
H21A H 0.453836 0.350383 0.371460 0.134 Uiso 0.38(3) 1 calc R U P A 1
H21B H 0.373720 0.271511 0.379627 0.134 Uiso 0.38(3) 1 calc R U P A 1
H21C H 0.327993 0.362603 0.333189 0.134 Uiso 0.38(3) 1 calc R U P A 1
C21A C 0.3839(15) 0.3471(13) 0.3256(9) 0.089(3) Uani 0.62(3) 1 d D U P A 2
H21D H 0.449926 0.380564 0.347663 0.134 Uiso 0.62(3) 1 calc R U P A 2
H21E H 0.367923 0.312081 0.375485 0.134 Uiso 0.62(3) 1 calc R U P A 2
H21F H 0.324912 0.387945 0.302806 0.134 Uiso 0.62(3) 1 calc R U P A 2
C22 C 0.4951(3) 0.1453(3) 0.3837(3) 0.0484(11) Uani 0.714(5) 1 d D . P B 1
H22 H 0.502953 0.192264 0.431223 0.058 Uiso 0.714(5) 1 calc R U P B 1
C22A C 0.4979(8) 0.1061(9) 0.3455(7) 0.0484(11) Uani 0.286(5) 1 d D . P B 2
H22A H 0.532356 0.055123 0.321224 0.058 Uiso 0.286(5) 1 calc R U P B 2
C23 C 0.3853(3) 0.1044(5) 0.3803(3) 0.0629(17) Uani 0.714(5) 1 d D . P B 1
H23A H 0.380009 0.047800 0.348271 0.094 Uiso 0.714(5) 1 calc R U P B 1
H23B H 0.329407 0.144233 0.348105 0.094 Uiso 0.714(5) 1 calc R U P B 1
H23C H 0.376175 0.094944 0.442378 0.094 Uiso 0.714(5) 1 calc R U P B 1
C23A C 0.3808(9) 0.0834(13) 0.3404(9) 0.0629(17) Uani 0.286(5) 1 d D . P B 2
H23D H 0.376488 0.035233 0.382696 0.094 Uiso 0.286(5) 1 calc R U P B 2
H23E H 0.346911 0.065119 0.278353 0.094 Uiso 0.286(5) 1 calc R U P B 2
H23F H 0.343786 0.135344 0.356873 0.094 Uiso 0.286(5) 1 calc R U P B 2
C24 C 0.5833(3) 0.0785(4) 0.4214(5) 0.080(2) Uani 0.714(5) 1 d D . P B 1
H24A H 0.573578 0.055897 0.479816 0.120 Uiso 0.714(5) 1 calc R U P B 1
H24B H 0.653202 0.107386 0.430070 0.120 Uiso 0.714(5) 1 calc R U P B 1
H24C H 0.579733 0.029606 0.378391 0.120 Uiso 0.714(5) 1 calc R U P B 1
C24A C 0.5561(11) 0.1218(9) 0.4443(8) 0.080(2) Uani 0.286(5) 1 d D . P B 2
H24D H 0.522964 0.171472 0.469174 0.120 Uiso 0.286(5) 1 calc R U P B 2
H24E H 0.631397 0.135314 0.446880 0.120 Uiso 0.286(5) 1 calc R U P B 2
H24F H 0.551290 0.068746 0.480203 0.120 Uiso 0.286(5) 1 calc R U P B 2
C25A C 0.5277(9) 0.1144(8) 0.1937(7) 0.039(2) Uani 0.370(9) 1 d D . P B 2
H25A H 0.577676 0.070104 0.229407 0.047 Uiso 0.370(9) 1 calc R U P B 2
C25B C 0.5174(9) 0.1657(8) 0.1524(12) 0.039(2) Uani 0.219(6) 1 d D . P B 1
H25B H 0.545842 0.214445 0.119929 0.047 Uiso 0.219(6) 1 calc R U P B 1
C25C C 0.5267(7) 0.1440(6) 0.1739(6) 0.039(2) Uani 0.410(10) 1 d D . P B 3
H25C H 0.590015 0.104594 0.193843 0.047 Uiso 0.410(10) 1 calc R U P B 3
C26A C 0.4237(12) 0.0659(17) 0.1543(13) 0.059(3) Uani 0.370(9) 1 d D U P B 2
H26A H 0.371031 0.107470 0.120631 0.088 Uiso 0.370(9) 1 calc R U P B 2
H26B H 0.396146 0.039569 0.203868 0.088 Uiso 0.370(9) 1 calc R U P B 2
H26C H 0.437013 0.019302 0.113217 0.088 Uiso 0.370(9) 1 calc R U P B 2
C26B C 0.4072(8) 0.1385(11) 0.0982(10) 0.059(3) Uani 0.219(6) 1 d D U P B 1
H26D H 0.414288 0.108502 0.042344 0.088 Uiso 0.219(6) 1 calc R U P B 1
H26E H 0.362369 0.190987 0.082666 0.088 Uiso 0.219(6) 1 calc R U P B 1
H26F H 0.374065 0.098436 0.134874 0.088 Uiso 0.219(6) 1 calc R U P B 1
C26C C 0.4321(14) 0.0839(14) 0.1359(13) 0.093(7) Uani 0.410(10) 1 d D U P B 3
H26G H 0.367979 0.119707 0.114129 0.140 Uiso 0.410(10) 1 calc R U P B 3
H26H H 0.420387 0.043940 0.183744 0.140 Uiso 0.410(10) 1 calc R U P B 3
H26I H 0.447250 0.049373 0.085292 0.140 Uiso 0.410(10) 1 calc R U P B 3
C27A C 0.5754(10) 0.1419(15) 0.1140(8) 0.090(5) Uani 0.370(9) 1 d D U P B 2
H27A H 0.590616 0.089314 0.081420 0.135 Uiso 0.370(9) 1 calc R U P B 2
H27B H 0.641838 0.174630 0.136854 0.135 Uiso 0.370(9) 1 calc R U P B 2
H27C H 0.524503 0.179544 0.072651 0.135 Uiso 0.370(9) 1 calc R U P B 2
C27B C 0.5903(10) 0.0856(10) 0.1588(13) 0.074(6) Uani 0.219(6) 1 d D U P B 1
H27D H 0.571791 0.042847 0.201568 0.111 Uiso 0.219(6) 1 calc R U P B 1
H27E H 0.664841 0.104036 0.180398 0.111 Uiso 0.219(6) 1 calc R U P B 1
H27F H 0.581252 0.058266 0.098731 0.111 Uiso 0.219(6) 1 calc R U P B 1
C27C C 0.5492(9) 0.1995(11) 0.0960(6) 0.090(5) Uani 0.410(10) 1 d D U P B 3
H27G H 0.575929 0.161427 0.053563 0.135 Uiso 0.410(10) 1 calc R U P B 3
H27H H 0.602899 0.244339 0.120347 0.135 Uiso 0.410(10) 1 calc R U P B 3
H27I H 0.483097 0.228351 0.064119 0.135 Uiso 0.410(10) 1 calc R U P B 3
N1 N 0.85796(13) 0.58027(11) 0.44257(11) 0.0213(4) Uani 1 1 d . . . . .
N2 N 0.85894(14) 0.64939(11) 0.38285(11) 0.0220(4) Uani 1 1 d . . . . .
N3 N 0.89447(14) 0.79651(11) 0.26808(11) 0.0243(4) Uani 1 1 d . . . . .
N4 N 0.87344(14) 0.99686(11) 0.51236(11) 0.0257(4) Uani 1 1 d . . . . .
O1 O 0.61683(11) 0.26750(10) 0.31005(11) 0.0332(4) Uani 1 1 d . . . . .
O2 O 0.88200(14) 0.72240(10) 0.23275(10) 0.0339(4) Uani 1 1 d . . . . .
O3 O 0.91615(15) 0.86100(10) 0.22686(10) 0.0389(4) Uani 1 1 d . . . . .
O4 O 0.88371(13) 1.05693(9) 0.46058(10) 0.0324(4) Uani 1 1 d . . . . .
O5 O 0.86581(14) 1.00839(10) 0.59141(10) 0.0386(4) Uani 1 1 d . . . . .
Si1 Si 0.51110(5) 0.20519(4) 0.27636(4) 0.02964(17) Uani 1 1 d . . . . .
H2A H 0.8680(19) 0.6405(16) 0.3277(17) 0.033(7) Uiso 1 1 d . . . . .

loop_
_atom_site_aniso_label
_atom_site_aniso_U_11
_atom_site_aniso_U_22
_atom_site_aniso_U_33
_atom_site_aniso_U_23
_atom_site_aniso_U_13
_atom_site_aniso_U_12
C1 0.0229(10) 0.0201(10) 0.0279(11) -0.0062(9) 0.0035(8) -0.0010(8)
C2 0.0188(9) 0.0193(10) 0.0252(10) -0.0046(8) 0.0041(8) -0.0005(8)
C3 0.0290(11) 0.0203(10) 0.0211(10) -0.0037(8) 0.0042(8) -0.0010(9)
C4 0.0352(12) 0.0210(11) 0.0236(10) 0.0005(9) 0.0068(9) -0.0032(9)
C5 0.0206(10) 0.0179(10) 0.0219(10) -0.0002(8) 0.0038(8) -0.0037(8)
C6 0.0231(10) 0.0175(10) 0.0225(10) -0.0027(8) 0.0054(8) -0.0018(8)
C7 0.0213(10) 0.0150(9) 0.0234(10) -0.0022(8) 0.0076(8) -0.0001(8)
C8 0.0317(11) 0.0153(10) 0.0222(10) -0.0025(8) 0.0066(8) -0.0039(8)
C9 0.0288(11) 0.0203(10) 0.0236(10) 0.0012(9) 0.0095(8) -0.0029(8)
C10 0.0339(11) 0.0198(10) 0.0250(10) 0.0048(9) 0.0093(9) -0.0011(9)
C11 0.0351(12) 0.0168(10) 0.0278(11) -0.0025(9) 0.0074(9) -0.0032(9)
C12 0.0424(13) 0.0219(11) 0.0239(10) 0.0003(9) 0.0117(9) -0.0069(9)
C13 0.0198(10) 0.0185(10) 0.0194(9) 0.0018(8) 0.0028(7) -0.0003(8)
C14 0.0232(10) 0.0206(10) 0.0137(9) 0.0015(8) 0.0041(7) -0.0013(8)
C15 0.0233(10) 0.0169(10) 0.0180(9) 0.0024(8) 0.0026(7) -0.0026(8)
C16 0.0246(10) 0.0173(10) 0.0188(9) -0.0017(8) 0.0023(8) -0.0001(8)
C17 0.0331(11) 0.0258(11) 0.0151(9) 0.0015(8) 0.0067(8) 0.0019(9)
C18 0.0297(11) 0.0194(10) 0.0192(10) 0.0049(8) 0.0076(8) 0.0003(8)
C19 0.0240(13) 0.0468(16) 0.083(2) 0.0055(16) -0.0049(13) -0.0058(12)
C20 0.069(8) 0.018(5) 0.133(11) 0.010(7) -0.022(7) 0.003(5)
C20A 0.041(4) 0.077(9) 0.173(9) 0.086(8) -0.020(6) -0.009(5)
C21 0.046(2) 0.037(8) 0.174(5) -0.048(5) 0.001(4) 0.014(6)
C21A 0.046(2) 0.037(8) 0.174(5) -0.048(5) 0.001(4) 0.014(6)
C22 0.0373(17) 0.055(3) 0.053(3) 0.016(2) 0.0094(19) -0.0054(19)
C22A 0.0373(17) 0.055(3) 0.053(3) 0.016(2) 0.0094(19) -0.0054(19)
C23 0.0439(19) 0.092(4) 0.053(3) 0.033(4) 0.011(2) -0.013(2)
C23A 0.0439(19) 0.092(4) 0.053(3) 0.033(4) 0.011(2) -0.013(2)
C24 0.037(3) 0.070(4) 0.122(4) 0.068(4) -0.003(3) -0.001(2)
C24A 0.037(3) 0.070(4) 0.122(4) 0.068(4) -0.003(3) -0.001(2)
C25A 0.0301(17) 0.050(6) 0.037(5) -0.009(4) 0.007(3) -0.009(3)
C25B 0.0301(17) 0.050(6) 0.037(5) -0.009(4) 0.007(3) -0.009(3)
C25C 0.0301(17) 0.050(6) 0.037(5) -0.009(4) 0.007(3) -0.009(3)
C26A 0.052(5) 0.056(6) 0.071(6) -0.031(5) 0.020(4) -0.031(4)
C26B 0.052(5) 0.056(6) 0.071(6) -0.031(5) 0.020(4) -0.031(4)
C26C 0.083(8) 0.072(13) 0.129(16) -0.072(12) 0.035(9) -0.040(7)
C27A 0.049(5) 0.180(15) 0.040(4) -0.021(6) 0.009(4) -0.031(7)
C27B 0.056(9) 0.084(12) 0.077(12) -0.043(10) 0.003(8) 0.000(9)
C27C 0.049(5) 0.180(15) 0.040(4) -0.021(6) 0.009(4) -0.031(7)
N1 0.0228(8) 0.0176(9) 0.0227(8) 0.0029(7) 0.0033(7) -0.0013(7)
N2 0.0311(9) 0.0161(8) 0.0192(8) 0.0016(7) 0.0061(7) -0.0006(7)
N3 0.0332(10) 0.0223(9) 0.0177(8) 0.0007(7) 0.0063(7) -0.0007(7)
N4 0.0329(10) 0.0216(9) 0.0222(9) -0.0035(7) 0.0054(7) -0.0001(7)
O1 0.0204(7) 0.0301(9) 0.0466(9) -0.0060(7) 0.0018(6) -0.0017(6)
O2 0.0625(11) 0.0203(8) 0.0203(7) -0.0050(6) 0.0122(7) -0.0011(7)
O3 0.0703(12) 0.0274(9) 0.0243(8) 0.0026(7) 0.0221(8) -0.0111(8)
O4 0.0494(10) 0.0170(7) 0.0311(8) 0.0013(7) 0.0093(7) -0.0010(7)
O5 0.0636(11) 0.0298(9) 0.0249(8) -0.0093(7) 0.0151(7) -0.0002(8)
Si1 0.0221(3) 0.0302(3) 0.0356(3) -0.0009(3) 0.0043(2) -0.0069(2)

_geom_special_details            
;
 All esds (except the esd in the dihedral angle between two l.s. planes)
 are estimated using the full covariance matrix.  The cell esds are taken
 into account individually in the estimation of esds in distances, angles
 and torsion angles; correlations between esds in cell parameters are only
 used when they are defined by crystal symmetry.  An approximate (isotropic)
 treatment of cell esds is used for estimating esds involving l.s. planes.
;
loop_
_geom_bond_atom_site_label_1
_geom_bond_atom_site_label_2
_geom_bond_distance
_geom_bond_site_symmetry_2
_geom_bond_publ_flag
C1 H1A 0.9900 . ?
C1 H1B 0.9900 . ?
C1 C2 1.521(3) . ?
C1 O1 1.428(2) . ?
C2 H2 1.0000 . ?
C2 C3 1.524(3) . ?
C2 C7 1.531(3) . ?
C3 H3A 0.9900 . ?
C3 H3B 0.9900 . ?
C3 C4 1.522(3) . ?
C4 H4A 0.9900 . ?
C4 H4B 0.9900 . ?
C4 C5 1.511(3) . ?
C5 C6 1.506(3) . ?
C5 N1 1.288(3) . ?
C6 H6 1.0000 . ?
C6 C7 1.537(3) . ?
C6 C8 1.533(3) . ?
C7 H7 1.0000 . ?
C7 C11 1.533(3) . ?
C8 H8A 0.9900 . ?
C8 H8B 0.9900 . ?
C8 C9 1.506(3) . ?
C9 C10 1.329(3) . ?
C9 C12 1.505(3) . ?
C10 H10 0.9500 . ?
C10 C11 1.500(3) . ?
C11 H11A 0.9900 . ?
C11 H11B 0.9900 . ?
C12 H12A 0.9800 . ?
C12 H12B 0.9800 . ?
C12 H12C 0.9800 . ?
C13 C14 1.420(3) . ?
C13 C18 1.419(3) . ?
C13 N2 1.351(3) . ?
C14 C15 1.388(3) . ?
C14 N3 1.445(2) . ?
C15 H15 0.9500 . ?
C15 C16 1.367(3) . ?
C16 C17 1.397(3) . ?
C16 N4 1.458(2) . ?
C17 H17 0.9500 . ?
C17 C18 1.362(3) . ?
C18 H18 0.9500 . ?
C19 H19 1.0000 . ?
C19 H19A 1.0000 . ?
C19 C20 1.545(5) . ?
C19 C20A 1.550(5) . ?
C19 C21 1.545(5) . ?
C19 C21A 1.542(5) . ?
C19 Si1 1.865(3) . ?
C20 H20A 0.9800 . ?
C20 H20B 0.9800 . ?
C20 H20C 0.9800 . ?
C20A H20D 0.9800 . ?
C20A H20E 0.9800 . ?
C20A H20F 0.9800 . ?
C21 H21A 0.9800 . ?
C21 H21B 0.9800 . ?
C21 H21C 0.9800 . ?
C21A H21D 0.9800 . ?
C21A H21E 0.9800 . ?
C21A H21F 0.9800 . ?
C22 H22 1.0000 . ?
C22 C23 1.531(4) . ?
C22 C24 1.531(4) . ?
C22 Si1 1.907(4) . ?
C22A H22A 1.0000 . ?
C22A C23A 1.528(5) . ?
C22A C24A 1.530(5) . ?
C22A Si1 1.858(11) . ?
C23 H23A 0.9800 . ?
C23 H23B 0.9800 . ?
C23 H23C 0.9800 . ?
C23A H23D 0.9800 . ?
C23A H23E 0.9800 . ?
C23A H23F 0.9800 . ?
C24 H24A 0.9800 . ?
C24 H24B 0.9800 . ?
C24 H24C 0.9800 . ?
C24A H24D 0.9800 . ?
C24A H24E 0.9800 . ?
C24A H24F 0.9800 . ?
C25A H25A 1.0000 . ?
C25A C26A 1.5242(10) . ?
C25A C27A 1.5243(10) . ?
C25A Si1 1.901(12) . ?
C25B H25B 1.0000 . ?
C25B C26B 1.5241(10) . ?
C25B C27B 1.5242(10) . ?
C25B Si1 1.983(18) . ?
C25C H25C 1.0000 . ?
C25C C26C 1.5243(10) . ?
C25C C27C 1.5241(10) . ?
C25C Si1 1.852(8) . ?
C26A H26A 0.9800 . ?
C26A H26B 0.9800 . ?
C26A H26C 0.9800 . ?
C26B H26D 0.9800 . ?
C26B H26E 0.9800 . ?
C26B H26F 0.9800 . ?
C26C H26G 0.9800 . ?
C26C H26H 0.9800 . ?
C26C H26I 0.9800 . ?
C27A H27A 0.9800 . ?
C27A H27B 0.9800 . ?
C27A H27C 0.9800 . ?
C27B H27D 0.9800 . ?
C27B H27E 0.9800 . ?
C27B H27F 0.9800 . ?
C27C H27G 0.9800 . ?
C27C H27H 0.9800 . ?
C27C H27I 0.9800 . ?
N1 N2 1.384(2) . ?
N2 H2A 0.88(2) . ?
N3 O2 1.239(2) . ?
N3 O3 1.224(2) . ?
N4 O4 1.226(2) . ?
N4 O5 1.231(2) . ?
O1 Si1 1.6389(15) . ?

loop_
_geom_angle_atom_site_label_1
_geom_angle_atom_site_label_2
_geom_angle_atom_site_label_3
_geom_angle
_geom_angle_site_symmetry_1
_geom_angle_site_symmetry_3
_geom_angle_publ_flag
H1A C1 H1B 108.2 . . ?
C2 C1 H1A 109.8 . . ?
C2 C1 H1B 109.8 . . ?
O1 C1 H1A 109.8 . . ?
O1 C1 H1B 109.8 . . ?
O1 C1 C2 109.56(16) . . ?
C1 C2 H2 107.3 . . ?
C1 C2 C3 110.52(16) . . ?
C1 C2 C7 113.08(16) . . ?
C3 C2 H2 107.3 . . ?
C3 C2 C7 110.94(16) . . ?
C7 C2 H2 107.3 . . ?
C2 C3 H3A 109.1 . . ?
C2 C3 H3B 109.1 . . ?
H3A C3 H3B 107.9 . . ?
C4 C3 C2 112.30(16) . . ?
C4 C3 H3A 109.1 . . ?
C4 C3 H3B 109.1 . . ?
C3 C4 H4A 109.4 . . ?
C3 C4 H4B 109.4 . . ?
H4A C4 H4B 108.0 . . ?
C5 C4 C3 111.01(17) . . ?
C5 C4 H4A 109.4 . . ?
C5 C4 H4B 109.4 . . ?
C6 C5 C4 116.43(17) . . ?
N1 C5 C4 126.93(18) . . ?
N1 C5 C6 116.42(17) . . ?
C5 C6 H6 106.2 . . ?
C5 C6 C7 113.96(16) . . ?
C5 C6 C8 113.32(16) . . ?
C7 C6 H6 106.2 . . ?
C8 C6 H6 106.2 . . ?
C8 C6 C7 110.42(16) . . ?
C2 C7 C6 111.69(16) . . ?
C2 C7 H7 108.2 . . ?
C2 C7 C11 111.63(16) . . ?
C6 C7 H7 108.2 . . ?
C11 C7 C6 108.91(16) . . ?
C11 C7 H7 108.2 . . ?
C6 C8 H8A 109.2 . . ?
C6 C8 H8B 109.2 . . ?
H8A C8 H8B 107.9 . . ?
C9 C8 C6 112.10(16) . . ?
C9 C8 H8A 109.2 . . ?
C9 C8 H8B 109.2 . . ?
C10 C9 C8 121.36(18) . . ?
C10 C9 C12 122.74(19) . . ?
C12 C9 C8 115.89(17) . . ?
C9 C10 H10 117.9 . . ?
C9 C10 C11 124.19(19) . . ?
C11 C10 H10 117.9 . . ?
C7 C11 H11A 108.7 . . ?
C7 C11 H11B 108.7 . . ?
C10 C11 C7 114.44(17) . . ?
C10 C11 H11A 108.7 . . ?
C10 C11 H11B 108.7 . . ?
H11A C11 H11B 107.6 . . ?
C9 C12 H12A 109.5 . . ?
C9 C12 H12B 109.5 . . ?
C9 C12 H12C 109.5 . . ?
H12A C12 H12B 109.5 . . ?
H12A C12 H12C 109.5 . . ?
H12B C12 H12C 109.5 . . ?
C18 C13 C14 116.21(17) . . ?
N2 C13 C14 123.14(17) . . ?
N2 C13 C18 120.65(18) . . ?
C13 C14 N3 121.84(17) . . ?
C15 C14 C13 122.28(17) . . ?
C15 C14 N3 115.88(17) . . ?
C14 C15 H15 120.7 . . ?
C16 C15 C14 118.68(18) . . ?
C16 C15 H15 120.7 . . ?
C15 C16 C17 121.25(18) . . ?
C15 C16 N4 118.74(17) . . ?
C17 C16 N4 119.99(17) . . ?
C16 C17 H17 119.9 . . ?
C18 C17 C16 120.11(18) . . ?
C18 C17 H17 119.9 . . ?
C13 C18 H18 119.3 . . ?
C17 C18 C13 121.41(18) . . ?
C17 C18 H18 119.3 . . ?
C20 C19 H19 108.4 . . ?
C20 C19 C21 107.2(10) . . ?
C20 C19 Si1 119.9(9) . . ?
C20A C19 H19A 106.7 . . ?
C20A C19 Si1 107.4(7) . . ?
C21 C19 H19 108.4 . . ?
C21 C19 Si1 104.0(11) . . ?
C21A C19 H19A 106.7 . . ?
C21A C19 C20A 112.7(6) . . ?
C21A C19 Si1 116.2(7) . . ?
Si1 C19 H19 108.4 . . ?
Si1 C19 H19A 106.7 . . ?
C19 C20 H20A 109.5 . . ?
C19 C20 H20B 109.5 . . ?
C19 C20 H20C 109.5 . . ?
H20A C20 H20B 109.5 . . ?
H20A C20 H20C 109.5 . . ?
H20B C20 H20C 109.5 . . ?
C19 C20A H20D 109.5 . . ?
C19 C20A H20E 109.5 . . ?
C19 C20A H20F 109.5 . . ?
H20D C20A H20E 109.5 . . ?
H20D C20A H20F 109.5 . . ?
H20E C20A H20F 109.5 . . ?
C19 C21 H21A 109.5 . . ?
C19 C21 H21B 109.5 . . ?
C19 C21 H21C 109.5 . . ?
H21A C21 H21B 109.5 . . ?
H21A C21 H21C 109.5 . . ?
H21B C21 H21C 109.5 . . ?
C19 C21A H21D 109.5 . . ?
C19 C21A H21E 109.5 . . ?
C19 C21A H21F 109.5 . . ?
H21D C21A H21E 109.5 . . ?
H21D C21A H21F 109.5 . . ?
H21E C21A H21F 109.5 . . ?
C23 C22 H22 104.9 . . ?
C23 C22 C24 110.1(4) . . ?
C23 C22 Si1 116.0(3) . . ?
C24 C22 H22 104.9 . . ?
C24 C22 Si1 114.8(3) . . ?
Si1 C22 H22 104.9 . . ?
C23A C22A H22A 108.5 . . ?
C23A C22A C24A 110.2(9) . . ?
C23A C22A Si1 111.5(9) . . ?
C24A C22A H22A 108.5 . . ?
C24A C22A Si1 109.6(9) . . ?
Si1 C22A H22A 108.5 . . ?
C22 C23 H23A 109.5 . . ?
C22 C23 H23B 109.5 . . ?
C22 C23 H23C 109.5 . . ?
H23A C23 H23B 109.5 . . ?
H23A C23 H23C 109.5 . . ?
H23B C23 H23C 109.5 . . ?
C22A C23A H23D 109.5 . . ?
C22A C23A H23E 109.5 . . ?
C22A C23A H23F 109.5 . . ?
H23D C23A H23E 109.5 . . ?
H23D C23A H23F 109.5 . . ?
H23E C23A H23F 109.5 . . ?
C22 C24 H24A 109.5 . . ?
C22 C24 H24B 109.5 . . ?
C22 C24 H24C 109.5 . . ?
H24A C24 H24B 109.5 . . ?
H24A C24 H24C 109.5 . . ?
H24B C24 H24C 109.5 . . ?
C22A C24A H24D 109.5 . . ?
C22A C24A H24E 109.5 . . ?
C22A C24A H24F 109.5 . . ?
H24D C24A H24E 109.5 . . ?
H24D C24A H24F 109.5 . . ?
H24E C24A H24F 109.5 . . ?
C26A C25A H25A 106.6 . . ?
C26A C25A C27A 107.3(6) . . ?
C26A C25A Si1 112.9(12) . . ?
C27A C25A H25A 106.6 . . ?
C27A C25A Si1 116.3(9) . . ?
Si1 C25A H25A 106.6 . . ?
C26B C25B H25B 109.6 . . ?
C26B C25B C27B 107.6(6) . . ?
C26B C25B Si1 111.0(11) . . ?
C27B C25B H25B 109.6 . . ?
C27B C25B Si1 109.5(12) . . ?
Si1 C25B H25B 109.6 . . ?
C26C C25C H25C 106.3 . . ?
C26C C25C Si1 112.9(9) . . ?
C27C C25C H25C 106.3 . . ?
C27C C25C C26C 108.2(5) . . ?
C27C C25C Si1 116.2(6) . . ?
Si1 C25C H25C 106.3 . . ?
C25A C26A H26A 109.5 . . ?
C25A C26A H26B 109.5 . . ?
C25A C26A H26C 109.5 . . ?
H26A C26A H26B 109.5 . . ?
H26A C26A H26C 109.5 . . ?
H26B C26A H26C 109.5 . . ?
C25B C26B H26D 109.5 . . ?
C25B C26B H26E 109.5 . . ?
C25B C26B H26F 109.5 . . ?
H26D C26B H26E 109.5 . . ?
H26D C26B H26F 109.5 . . ?
H26E C26B H26F 109.5 . . ?
C25C C26C H26G 109.5 . . ?
C25C C26C H26H 109.5 . . ?
C25C C26C H26I 109.5 . . ?
H26G C26C H26H 109.5 . . ?
H26G C26C H26I 109.5 . . ?
H26H C26C H26I 109.5 . . ?
C25A C27A H27A 109.5 . . ?
C25A C27A H27B 109.5 . . ?
C25A C27A H27C 109.5 . . ?
H27A C27A H27B 109.5 . . ?
H27A C27A H27C 109.5 . . ?
H27B C27A H27C 109.5 . . ?
C25B C27B H27D 109.5 . . ?
C25B C27B H27E 109.5 . . ?
C25B C27B H27F 109.5 . . ?
H27D C27B H27E 109.5 . . ?
H27D C27B H27F 109.5 . . ?
H27E C27B H27F 109.5 . . ?
C25C C27C H27G 109.5 . . ?
C25C C27C H27H 109.5 . . ?
C25C C27C H27I 109.5 . . ?
H27G C27C H27H 109.5 . . ?
H27G C27C H27I 109.5 . . ?
H27H C27C H27I 109.5 . . ?
C5 N1 N2 116.94(16) . . ?
C13 N2 N1 119.72(16) . . ?
C13 N2 H2A 117.6(16) . . ?
N1 N2 H2A 121.6(16) . . ?
O2 N3 C14 118.60(16) . . ?
O3 N3 C14 119.48(17) . . ?
O3 N3 O2 121.92(16) . . ?
O4 N4 C16 118.20(16) . . ?
O4 N4 O5 123.71(17) . . ?
O5 N4 C16 118.09(17) . . ?
C1 O1 Si1 126.65(13) . . ?
C19 Si1 C22 106.16(15) . . ?
C19 Si1 C25A 121.1(4) . . ?
C19 Si1 C25B 100.0(3) . . ?
C22 Si1 C25B 133.8(4) . . ?
C22A Si1 C19 119.4(4) . . ?
C22A Si1 C25A 79.6(5) . . ?
C25C Si1 C19 111.0(3) . . ?
O1 Si1 C19 104.07(10) . . ?
O1 Si1 C22 104.48(15) . . ?
O1 Si1 C22A 117.7(3) . . ?
O1 Si1 C25A 114.5(3) . . ?
O1 Si1 C25B 105.2(4) . . ?
O1 Si1 C25C 108.1(3) . . ?

loop_
_geom_hbond_atom_site_label_D
_geom_hbond_atom_site_label_H
_geom_hbond_atom_site_label_A
_geom_hbond_distance_DH
_geom_hbond_distance_HA
_geom_hbond_distance_DA
_geom_hbond_angle_DHA
_geom_hbond_site_symmetry_A
_geom_hbond_publ_flag
N2 H2A O2 0.88(2) 1.93(2) 2.597(2) 131(2) . yes

loop_
_geom_torsion_atom_site_label_1
_geom_torsion_atom_site_label_2
_geom_torsion_atom_site_label_3
_geom_torsion_atom_site_label_4
_geom_torsion
_geom_torsion_site_symmetry_1
_geom_torsion_site_symmetry_2
_geom_torsion_site_symmetry_3
_geom_torsion_site_symmetry_4
_geom_torsion_publ_flag
C1 C2 C3 C4 -175.38(16) . . . . ?
C1 C2 C7 C6 -178.55(16) . . . . ?
C1 C2 C7 C11 59.2(2) . . . . ?
C1 O1 Si1 C19 -158.90(18) . . . . ?
C1 O1 Si1 C22 89.9(2) . . . . ?
C1 O1 Si1 C22A 66.4(5) . . . . ?
C1 O1 Si1 C25A -24.5(4) . . . . ?
C1 O1 Si1 C25B -54.2(4) . . . . ?
C1 O1 Si1 C25C -40.8(4) . . . . ?
C2 C1 O1 Si1 179.36(14) . . . . ?
C2 C3 C4 C5 -53.6(2) . . . . ?
C2 C7 C11 C10 163.50(17) . . . . ?
C3 C2 C7 C6 -53.7(2) . . . . ?
C3 C2 C7 C11 -175.94(16) . . . . ?
C3 C4 C5 C6 46.8(2) . . . . ?
C3 C4 C5 N1 -138.9(2) . . . . ?
C4 C5 C6 C7 -44.1(2) . . . . ?
C4 C5 C6 C8 -171.47(17) . . . . ?
C4 C5 N1 N2 -2.5(3) . . . . ?
C5 C6 C7 C2 46.6(2) . . . . ?
C5 C6 C7 C11 170.32(16) . . . . ?
C5 C6 C8 C9 179.94(16) . . . . ?
C5 N1 N2 C13 -178.15(18) . . . . ?
C6 C5 N1 N2 171.88(16) . . . . ?
C6 C7 C11 C10 39.7(2) . . . . ?
C6 C8 C9 C10 -19.3(3) . . . . ?
C6 C8 C9 C12 162.14(17) . . . . ?
C7 C2 C3 C4 58.4(2) . . . . ?
C7 C6 C8 C9 50.7(2) . . . . ?
C8 C6 C7 C2 175.45(16) . . . . ?
C8 C6 C7 C11 -60.8(2) . . . . ?
C8 C9 C10 C11 -1.9(3) . . . . ?
C9 C10 C11 C7 -9.1(3) . . . . ?
C12 C9 C10 C11 176.6(2) . . . . ?
C13 C14 C15 C16 -0.2(3) . . . . ?
C13 C14 N3 O2 6.7(3) . . . . ?
C13 C14 N3 O3 -174.27(19) . . . . ?
C14 C13 C18 C17 2.0(3) . . . . ?
C14 C13 N2 N1 171.37(17) . . . . ?
C14 C15 C16 C17 2.1(3) . . . . ?
C14 C15 C16 N4 -179.14(17) . . . . ?
C15 C14 N3 O2 -173.11(18) . . . . ?
C15 C14 N3 O3 5.9(3) . . . . ?
C15 C16 C17 C18 -1.9(3) . . . . ?
C15 C16 N4 O4 1.8(3) . . . . ?
C15 C16 N4 O5 -177.39(18) . . . . ?
C16 C17 C18 C13 -0.3(3) . . . . ?
C17 C16 N4 O4 -179.43(18) . . . . ?
C17 C16 N4 O5 1.4(3) . . . . ?
C18 C13 C14 C15 -1.8(3) . . . . ?
C18 C13 C14 N3 178.35(17) . . . . ?
C18 C13 N2 N1 -8.8(3) . . . . ?
C20 C19 Si1 C22 158.6(9) . . . . ?
C20 C19 Si1 C25B -59.9(10) . . . . ?
C20 C19 Si1 O1 48.6(9) . . . . ?
C20A C19 Si1 C22A -156.9(10) . . . . ?
C20A C19 Si1 C25A -61.3(10) . . . . ?
C20A C19 Si1 O1 69.3(9) . . . . ?
C21 C19 Si1 C22 38.9(12) . . . . ?
C21 C19 Si1 C25B -179.6(13) . . . . ?
C21 C19 Si1 O1 -71.0(12) . . . . ?
C21A C19 Si1 C22A 75.9(10) . . . . ?
C21A C19 Si1 C25A 171.6(10) . . . . ?
C21A C19 Si1 O1 -57.9(9) . . . . ?
C23A C22A Si1 C19 22.3(11) . . . . ?
C23A C22A Si1 C25A -97.7(10) . . . . ?
C23A C22A Si1 O1 149.9(8) . . . . ?
C24A C22A Si1 C19 -100.0(8) . . . . ?
C24A C22A Si1 C25A 140.1(10) . . . . ?
C24A C22A Si1 O1 27.7(10) . . . . ?
C26C C25C Si1 C19 -66.1(10) . . . . ?
C26C C25C Si1 O1 -179.6(10) . . . . ?
C27C C25C Si1 C19 59.7(8) . . . . ?
C27C C25C Si1 O1 -53.9(7) . . . . ?
N1 C5 C6 C7 140.98(18) . . . . ?
N1 C5 C6 C8 13.6(2) . . . . ?
N2 C13 C14 C15 178.00(18) . . . . ?
N2 C13 C14 N3 -1.8(3) . . . . ?
N2 C13 C18 C17 -177.79(19) . . . . ?
N3 C14 C15 C16 179.65(17) . . . . ?
N4 C16 C17 C18 179.36(18) . . . . ?
O1 C1 C2 C3 -62.0(2) . . . . ?
O1 C1 C2 C7 63.0(2) . . . . ?

_shelx_res_file                  
;
TITL pac1612_a.res in P2(1)/c
    pac1612.res
    created by SHELXL-2018/3 at 16:32:42 on 20-Mar-2024
REM Old TITL pac1612 in P21/c #14
REM SHELXT solution in P2(1)/c
REM R1 0.214, Rweak 0.044, Alpha 0.057, Orientation as input
REM Formula found by SHELXT: C23 N3 O6 Si
CELL 1.54184 12.838034 15.168967 15.087745 90 102.9086 90
ZERR 4 0.000561 0.000517 0.000546 0 0.004 0
LATT 1
SYMM -X,0.5+Y,0.5-Z
SFAC C H N O Si
UNIT 108 167.99 16 20 4
DFIX 1.524 0.001 C27B C25B C27A C25A C27C C25C C26C C25C C26A C25A C26B C25B
SADI 0.005 C20 C19 C21 C19 C19 C20A C19 C21A
SADI 0.005 C23 C22 C23A C22A C24 C22 C24A C22A
DANG 2.46 0.01 C27A C26A C27C C26C C27B C26B
ISOR 0.02 0.04 C27C C27A C27B C26B C26C C26A C20 C20A C21 C21A
EADP C24 C24A
EADP C23 C23A
EADP C26B C26A
EADP C27A C27C
EADP C25B C25A
EADP C25A C25B C25C
EADP C22 C22A
EADP C21 C21A
SUMP 1 0.001 1 4 1 5 1 6

L.S. 8
PLAN  7
TEMP -163.15(14)
HTAB N2 O2
CONF
BOND $H
LIST 6
MORE -1
fmap 2
acta
REM <olex2.extras>
REM <HklSrc "%.\\pac1612.hkl">
REM </olex2.extras>

WGHT    0.042900    1.521400
FVAR       2.81770   0.37894   0.71440   0.21908   0.37041   0.41024
C1    1    0.725072    0.243881    0.312367    11.00000    0.02286    0.02009 =
         0.02791   -0.00620    0.00351   -0.00101
AFIX  23
H1A   2    0.732504    0.227475    0.250570    11.00000   -1.20000
H1B   2    0.745696    0.192371    0.352770    11.00000   -1.20000
AFIX   0
C2    1    0.797943    0.321349    0.347158    11.00000    0.01884    0.01927 =
         0.02519   -0.00457    0.00410   -0.00048
AFIX  13
H2    2    0.872578    0.302954    0.346544    11.00000   -1.20000
AFIX   0
C3    1    0.770690    0.400020    0.283403    11.00000    0.02904    0.02031 =
         0.02112   -0.00375    0.00418   -0.00102
AFIX  23
H3A   2    0.772785    0.381509    0.220904    11.00000   -1.20000
H3B   2    0.697079    0.419870    0.282821    11.00000   -1.20000
AFIX   0
C4    1    0.847505    0.476669    0.311478    11.00000    0.03516    0.02097 =
         0.02358    0.00049    0.00682   -0.00318
AFIX  23
H4A   2    0.919292    0.459944    0.303265    11.00000   -1.20000
H4B   2    0.822701    0.528071    0.271954    11.00000   -1.20000
AFIX   0
C5    1    0.854627    0.501733    0.409565    11.00000    0.02057    0.01791 =
         0.02192   -0.00024    0.00377   -0.00368
C6    1    0.868799    0.427119    0.477080    11.00000    0.02309    0.01754 =
         0.02250   -0.00270    0.00545   -0.00178
AFIX  13
H6    2    0.943902    0.405893    0.483770    11.00000   -1.20000
AFIX   0
C7    1    0.796541    0.347213    0.444976    11.00000    0.02128    0.01498 =
         0.02336   -0.00220    0.00759   -0.00008
AFIX  13
H7    2    0.721648    0.363533    0.447029    11.00000   -1.20000
AFIX   0
C8    1    0.858755    0.455969    0.572193    11.00000    0.03174    0.01529 =
         0.02219   -0.00246    0.00663   -0.00394
AFIX  23
H8A   2    0.913236    0.501559    0.595313    11.00000   -1.20000
H8B   2    0.787452    0.482623    0.568137    11.00000   -1.20000
AFIX   0
C9    1    0.873164    0.380054    0.638095    11.00000    0.02877    0.02028 =
         0.02356    0.00120    0.00955   -0.00286
C10   1    0.862041    0.297080    0.609320    11.00000    0.03385    0.01985 =
         0.02502    0.00479    0.00929   -0.00107
AFIX  43
H10   2    0.874166    0.251637    0.653769    11.00000   -1.20000
AFIX   0
C11   1    0.831569    0.270570    0.511160    11.00000    0.03505    0.01681 =
         0.02778   -0.00247    0.00744   -0.00316
AFIX  23
H11A  2    0.772508    0.227276    0.503314    11.00000   -1.20000
H11B  2    0.893361    0.240780    0.494943    11.00000   -1.20000
AFIX   0
C12   1    0.897952    0.404392    0.737269    11.00000    0.04241    0.02189 =
         0.02393    0.00026    0.01171   -0.00687
AFIX 137
H12A  2    0.961740    0.441840    0.750984    11.00000   -1.50000
H12B  2    0.910962    0.350709    0.774232    11.00000   -1.50000
H12C  2    0.837299    0.436481    0.751188    11.00000   -1.50000
AFIX   0
C13   1    0.865423    0.733163    0.413891    11.00000    0.01977    0.01851 =
         0.01940    0.00181    0.00279   -0.00031
C14   1    0.881107    0.806687    0.360126    11.00000    0.02320    0.02063 =
         0.01366    0.00152    0.00407   -0.00130
C15   1    0.884325    0.892566    0.392367    11.00000    0.02327    0.01693 =
         0.01800    0.00243    0.00259   -0.00260
AFIX  43
H15   2    0.895156    0.940648    0.355094    11.00000   -1.20000
AFIX   0
C16   1    0.871597    0.906586    0.478837    11.00000    0.02462    0.01727 =
         0.01882   -0.00168    0.00230   -0.00012
C17   1    0.859074    0.836324    0.535387    11.00000    0.03305    0.02580 =
         0.01509    0.00145    0.00669    0.00187
AFIX  43
H17   2    0.852498    0.847379    0.595873    11.00000   -1.20000
AFIX   0
C18   1    0.856274    0.752002    0.503963    11.00000    0.02970    0.01935 =
         0.01925    0.00492    0.00755    0.00033
AFIX  43
H18   2    0.848020    0.704780    0.543182    11.00000   -1.20000
AFIX   0
C19   1    0.398239    0.285165    0.248134    11.00000    0.02401    0.04684 =
         0.08324    0.00545   -0.00490   -0.00582
PART 1
AFIX  13
H19   2    0.331655    0.251969    0.220332    21.00000   -1.20000
AFIX  13
PART 2
H19A  2    0.331247    0.249520    0.230764   -21.00000   -1.20000
AFIX   0
PART 1
C20   1    0.406485    0.365863    0.187590    21.00000    0.06950    0.01820 =
         0.13319    0.01020   -0.02222    0.00316
AFIX 137
H20A  2    0.479065    0.389990    0.204003    21.00000   -1.50000
H20B  2    0.355283    0.410992    0.196751    21.00000   -1.50000
H20C  2    0.390337    0.347792    0.123615    21.00000   -1.50000
AFIX   0
PART 2
C20A  1    0.409916    0.335856    0.161715   -21.00000    0.04074    0.07675 =
         0.17264    0.08580   -0.01969   -0.00881
AFIX 137
H20D  2    0.355284    0.382024    0.147981   -21.00000   -1.50000
H20E  2    0.400830    0.294842    0.110370   -21.00000   -1.50000
H20F  2    0.481020    0.362759    0.172140   -21.00000   -1.50000
AFIX   0
PART 1
C21   1    0.387462    0.320661    0.341653    21.00000    0.04555    0.03723 =
         0.17412   -0.04821    0.00137    0.01379
AFIX 137
H21A  2    0.453836    0.350383    0.371460    21.00000   -1.50000
H21B  2    0.373720    0.271511    0.379627    21.00000   -1.50000
H21C  2    0.327993    0.362603    0.333189    21.00000   -1.50000
AFIX   0
PART 2
C21A  1    0.383949    0.347078    0.325575   -21.00000    0.04555    0.03723 =
         0.17412   -0.04821    0.00137    0.01379
AFIX 137
H21D  2    0.449926    0.380564    0.347663   -21.00000   -1.50000
H21E  2    0.367923    0.312081    0.375485   -21.00000   -1.50000
H21F  2    0.324912    0.387945    0.302806   -21.00000   -1.50000
AFIX   0
PART 1
C22   1    0.495109    0.145302    0.383674    31.00000    0.03726    0.05512 =
         0.05255    0.01556    0.00945   -0.00536
AFIX  13
H22   2    0.502953    0.192264    0.431223    31.00000   -1.20000
AFIX   0
PART 2
C22A  1    0.497942    0.106136    0.345468   -31.00000    0.03726    0.05512 =
         0.05255    0.01556    0.00945   -0.00536
AFIX  13
H22A  2    0.532356    0.055123    0.321224   -31.00000   -1.20000
AFIX   0
PART 1
C23   1    0.385298    0.104390    0.380304    31.00000    0.04388    0.09198 =
         0.05287    0.03286    0.01110   -0.01278
AFIX 137
H23A  2    0.380009    0.047800    0.348271    31.00000   -1.50000
H23B  2    0.329407    0.144233    0.348105    31.00000   -1.50000
H23C  2    0.376175    0.094944    0.442378    31.00000   -1.50000
AFIX   0
PART 2
C23A  1    0.380772    0.083421    0.340392   -31.00000    0.04388    0.09198 =
         0.05287    0.03286    0.01110   -0.01278
AFIX 137
H23D  2    0.376488    0.035233    0.382696   -31.00000   -1.50000
H23E  2    0.346911    0.065119    0.278353   -31.00000   -1.50000
H23F  2    0.343786    0.135344    0.356873   -31.00000   -1.50000
AFIX   0
PART 1
C24   1    0.583346    0.078540    0.421381    31.00000    0.03738    0.06993 =
         0.12213    0.06785   -0.00271   -0.00130
AFIX 137
H24A  2    0.573578    0.055897    0.479816    31.00000   -1.50000
H24B  2    0.653202    0.107386    0.430070    31.00000   -1.50000
H24C  2    0.579733    0.029606    0.378391    31.00000   -1.50000
AFIX   0
PART 2
C24A  1    0.556128    0.121827    0.444316   -31.00000    0.03738    0.06993 =
         0.12213    0.06785   -0.00271   -0.00130
AFIX 137
H24D  2    0.522964    0.171472    0.469174   -31.00000   -1.50000
H24E  2    0.631397    0.135314    0.446880   -31.00000   -1.50000
H24F  2    0.551290    0.068746    0.480203   -31.00000   -1.50000
AFIX   0
C25A  1    0.527665    0.114427    0.193697    51.00000    0.03010    0.05031 =
         0.03725   -0.00902    0.00669   -0.00941
AFIX  13
H25A  2    0.577676    0.070104    0.229407    51.00000   -1.20000
AFIX   0
PART 1
C25B  1    0.517389    0.165692    0.152381    41.00000    0.03010    0.05031 =
         0.03725   -0.00902    0.00669   -0.00941
AFIX  13
H25B  2    0.545842    0.214445    0.119929    41.00000   -1.20000
AFIX   0
PART 3
C25C  1    0.526686    0.144026    0.173906    61.00000    0.03010    0.05031 =
         0.03725   -0.00902    0.00669   -0.00941
AFIX  13
H25C  2    0.590015    0.104594    0.193843    61.00000   -1.20000
AFIX   0
PART 2
C26A  1    0.423682    0.065857    0.154340    51.00000    0.05165    0.05643 =
         0.07082   -0.03082    0.02014   -0.03113
AFIX 137
H26A  2    0.371031    0.107470    0.120631    51.00000   -1.50000
H26B  2    0.396146    0.039569    0.203868    51.00000   -1.50000
H26C  2    0.437013    0.019302    0.113217    51.00000   -1.50000
AFIX   0
PART 1
C26B  1    0.407193    0.138475    0.098234    41.00000    0.05165    0.05643 =
         0.07082   -0.03082    0.02014   -0.03113
AFIX 137
H26D  2    0.414288    0.108502    0.042344    41.00000   -1.50000
H26E  2    0.362369    0.190987    0.082666    41.00000   -1.50000
H26F  2    0.374065    0.098436    0.134874    41.00000   -1.50000
AFIX   0
PART 3
C26C  1    0.432135    0.083893    0.135873    61.00000    0.08309    0.07215 =
         0.12907   -0.07218    0.03482   -0.04015
AFIX 137
H26G  2    0.367979    0.119707    0.114129    61.00000   -1.50000
H26H  2    0.420387    0.043940    0.183744    61.00000   -1.50000
H26I  2    0.447250    0.049373    0.085292    61.00000   -1.50000
AFIX   0
PART 2
C27A  1    0.575418    0.141934    0.114045    51.00000    0.04886    0.18027 =
         0.04032   -0.02137    0.00881   -0.03122
AFIX 137
H27A  2    0.590616    0.089314    0.081420    51.00000   -1.50000
H27B  2    0.641838    0.174630    0.136854    51.00000   -1.50000
H27C  2    0.524503    0.179544    0.072651    51.00000   -1.50000
AFIX   0
PART 1
C27B  1    0.590329    0.085557    0.158847    41.00000    0.05617    0.08381 =
         0.07715   -0.04293    0.00258    0.00049
AFIX 137
H27D  2    0.571791    0.042847    0.201568    41.00000   -1.50000
H27E  2    0.664841    0.104036    0.180398    41.00000   -1.50000
H27F  2    0.581252    0.058266    0.098731    41.00000   -1.50000
AFIX   0
PART 3
C27C  1    0.549158    0.199485    0.096034    61.00000    0.04886    0.18027 =
         0.04032   -0.02137    0.00881   -0.03122
AFIX 137
H27G  2    0.575929    0.161427    0.053563    61.00000   -1.50000
H27H  2    0.602899    0.244339    0.120347    61.00000   -1.50000
H27I  2    0.483097    0.228351    0.064119    61.00000   -1.50000
AFIX   0
PART 0
N1    3    0.857958    0.580266    0.442569    11.00000    0.02278    0.01756 =
         0.02267    0.00287    0.00329   -0.00127
N2    3    0.858940    0.649385    0.382845    11.00000    0.03107    0.01608 =
         0.01917    0.00157    0.00606   -0.00059
N3    3    0.894469    0.796507    0.268076    11.00000    0.03320    0.02230 =
         0.01767    0.00074    0.00625   -0.00070
N4    3    0.873440    0.996862    0.512355    11.00000    0.03289    0.02162 =
         0.02223   -0.00348    0.00543   -0.00006
O1    4    0.616830    0.267504    0.310052    11.00000    0.02036    0.03007 =
         0.04663   -0.00602    0.00184   -0.00174
O2    4    0.882004    0.722400    0.232750    11.00000    0.06250    0.02034 =
         0.02027   -0.00499    0.01223   -0.00106
O3    4    0.916152    0.860996    0.226861    11.00000    0.07033    0.02738 =
         0.02429    0.00257    0.02215   -0.01114
O4    4    0.883714    1.056926    0.460577    11.00000    0.04937    0.01698 =
         0.03109    0.00127    0.00928   -0.00099
O5    4    0.865808    1.008388    0.591410    11.00000    0.06363    0.02978 =
         0.02488   -0.00930    0.01512   -0.00019
SI1   5    0.511096    0.205193    0.276356    11.00000    0.02213    0.03018 =
         0.03563   -0.00088    0.00434   -0.00688
H2A   2    0.867990    0.640513    0.327716    11.00000    0.03330
HKLF 4


REM  pac1612_a.res in P2(1)/c
REM wR2 = 0.1172, GooF = S = 1.087, Restrained GooF = 1.085 for all data
REM R1 = 0.0472 for 4168 Fo > 4sig(Fo) and 0.0606 for all 5044 data
REM 409 parameters refined using 82 restraints

END

WGHT      0.0428      1.5211

REM Highest difference peak  0.319,  deepest hole -0.273,  1-sigma level  0.042
Q1    1   0.5302  0.1765  0.2241  11.00000  0.05    0.32
Q2    1   0.5141  0.1571  0.3210  11.00000  0.05    0.28
Q3    1   0.8008  0.3263  0.3998  11.00000  0.05    0.21
Q4    1   0.8684  0.7679  0.3809  11.00000  0.05    0.21
Q5    1   0.5726  0.2452  0.1069  11.00000  0.05    0.19
Q6    1   0.8496  0.8753  0.4946  11.00000  0.05    0.19
Q7    1   0.8779  0.7406  0.4634  11.00000  0.05    0.18
;
_shelx_res_checksum              65501
_shelx_hkl_file                  
;
   0   0   2 21070.1 386.314  13
   0   0  -2 20780.1 382.439  13
   0   0  -3 46.0416 59.9254  13
   0   0   3-31.6406 63.1676  13
   0   0  -5-24.0757 38.7794   9
   0   0  -5 43.8546 39.1850  14
   0   0   5 18.2508 67.7697  10
   0   0   6 19320.5 658.534  10
   0   0  -6 18857.2 373.950   9
   0   0  -7 60.3465 54.4328   9
   0   0  -8 21890.4 491.908   9
   0   0  -9 60.9489 63.7424   9
   0   0 -10 1578.28 166.651   9
   0   0 -11 25.9687 75.9396   9
   0   0 -12 120.180 85.4301   9
   0   0 -12 29.3810 57.4211   3
   0   0 -13 54.0131 82.6881   3
   0   0 -13-47.9635 83.2230   9
   0   0  14 113.972 77.0264   2
   0   0  15 4.97504 59.2330   2
   0   0  16 1407.71 144.278   2
   0   0  17-81.1650 50.4313   2
   0   1   1 602.408 80.1424  10
   0  -1  -2 1801.79 148.611  13
   0   1   2 1885.21 151.442  10
   0  -1   3 60005.3 722.763  13
   0  -1  -3 61626.7 936.416  13
   0   1   3 59391.9 920.678  10
   0  -1  -4 51633.0 506.019  14
   0   1   4 51850.0 970.394  10
   0  -1  -4 50917.3 944.391  13
   0  -1   4 51822.8 790.063  13
   0   1  -5 617.878 72.5071   9
   0   1   5 737.481 147.255  10
   0  -1   5 679.157 114.282  13
   0  -1  -5 575.648 136.071  13
   0  -1  -5 555.634 69.2119  14
   0  -1  -6 133339. 1040.44  14
   0  -1  -6 134757. 1838.28  13
   0   1  -6 135527. 1007.76   9
   0   1   6 138146. 1891.32  10
   0   1  -7 13062.7 348.255   9
   0  -1  -7 12978.7 356.827  14
   0  -1  -8 124.546 71.0733   9
   0   1  -8 113.677 67.0605   9
   0  -1  -9 3143.26 210.440   9
   0   1  -9 2802.16 197.495   9
   0  -1 -10 2131.56 184.562   9
   0   1 -10 2408.89 200.583   9
   0   1 -11 109.822 67.7207   9
   0  -1 -11 216.456 90.5289   9
   0   1 -12 3728.05 275.792   9
   0   1 -12 3225.63 244.060   3
   0  -1 -12 3360.92 252.015   9
   0  -1 -12 3237.84 243.205   3
   0  -1 -13 336.677 96.3485   3
   0   1 -13 413.067 106.177   3
   0  -1 -13 433.288 107.592   9
   0  -1  14 239.045 86.9871   2
   0   1  14 106.509 82.6378   2
   0   1 -14 45.4192 72.4177   3
   0  -1  15 1854.22 169.216   2
   0   1  15 1781.67 179.790   2
   0   1  16 1247.59 137.982   2
   0  -1  16 1092.71 124.432   2
   0   1  17 530.662 81.4218   2
   0  -1  17 484.923 75.5777   2
   0   2   1 14182.9 427.047  10
   0   2   2 163895. 1595.62  10
   0   2   3 87175.8 1279.01  10
   0  -2  -3 90069.0 1262.15  13
   0  -2  -4 18053.5 640.495  13
   0   2   4 18403.5 643.586  10
   0  -2   4 18164.3 462.264  13
   0  -2  -4 18202.8 312.008  14
   0   2   5 381.419 126.259  10
   0  -2  -5 688.673 151.810  13
   0  -2   5 793.182 115.277  13
   0   2  -5 551.252 69.9026   9
   0  -2  -5 615.993 74.1355  14
   0   2   6 918.952 187.017  10
   0   2  -6 812.500 92.5984   9
   0  -2  -6 875.728 177.587  13
   0  -2  -6 844.626 95.8956  14
   0  -2  -7 8342.14 295.920  14
   0   2  -7 8604.75 288.889   9
   0   2  -8 19540.5 465.174   9
   0  -2  -8 19002.7 476.881  14
   0  -2  -9 624.227 106.770   9
   0   2  -9 681.275 108.684   9
   0   2 -10 323.360 88.6046   9
   0  -2 -10 243.068 83.2634   9
   0   2 -11 135.315 83.0028   9
   0  -2 -11 45.5038 66.7181   9
   0  -2 -12 112.853 76.7605   9
   0   2 -12 96.5450 73.6418   3
   0  -2 -12 15.9402 57.7260   3
   0  -2 -13 265.251 86.3986   9
   0  -2 -13 287.040 90.7385   3
   0   2 -13 228.214 85.8908   3
   0   2 -14 510.056 112.284   3
   0  -2  14 664.531 109.328   2
   0   2  14 687.074 121.052   2
   0  -2  15 2926.75 203.560   2
   0   2  15 2432.87 205.461   2
   0  -2  16-59.7270 53.9062   2
   0   2  16 62.4363 65.4130   2
   0   2  17 9.52004 56.5482   2
   0  -3   1 22284.9 559.116  10
   0   3   1 22448.7 623.442  10
   0   3   2 6582.97 383.024  10
   0   3   3 331.459 114.250  10
   0  -3  -3 233.451 42.2951  14
   0  -3  -4 34201.3 443.150  14
   0  -3  -4 34505.3 962.062  13
   0   3   4 34540.3 987.255  10
   0  -3   5 7314.53 332.975  13
   0  -3  -5 7109.08 488.392  13
   0   3   5 7092.53 480.692  10
   0   3  -5 7007.44 222.574   9
   0  -3  -5 6681.73 224.312  14
   0   3  -6 1301.74 114.359   9
   0  -3  -6 945.411 198.152  13
   0  -3  -6 1097.62 107.141  14
   0  -3  -7 10718.6 338.179  14
   0   3  -7 12008.7 344.335   9
   0  -3  -8 2209.29 174.869  14
   0   3  -8 2053.89 165.294   9
   0  -3  -9 258.244 78.8180  14
   0   3  -9 305.497 89.1789   9
   0  -3 -10 496.000 108.373   9
   0  -3 -11 3305.16 247.027   9
   0   3 -12 1030.45 144.926   3
   0  -3 -12 868.140 128.049   3
   0  -3 -12 1316.17 170.534   9
   0   3 -13 537.800 119.070   3
   0   3 -14 35.1669 69.2806   3
   0   3  14 75.5857 75.0754   2
   0   3  15 234.073 95.4388   2
   0   3  16 436.181 100.632   2
   0   3  17 44.8030 46.3334   2
   0  -4   0 336.584 121.415  10
   0   4   0 306.001 50.9044   8
   0  -4  -1 14219.8 238.555  14
   0  -4   1 13308.0 521.560  10
   0   4  -1 13571.8 233.474   8
   0   4  -2 2664.00 114.526   8
   0  -4   2 2249.56 210.742  10
   0   4   2 2573.56 276.955  10
   0  -4  -2 2661.53 113.179  14
   0   4   3 4359.51 379.111  10
   0  -4  -3 4385.18 372.909  10
   0  -4  -3 4348.15 153.723  14
   0   4   4 39368.3 1152.59  10
   0  -4  -4 40217.8 1136.08  13
   0  -4  -4 37991.3 492.339  14
   0  -4  -5 997.174 96.5500  14
   0  -4  -6 870.310 102.463  14
   0  -4  -7 7535.83 289.507  14
   0  -4  -8 851.335 115.917  14
   0  -4  -9 2203.86 188.196  14
   0  -4 -10 18693.9 545.417   9
   0  -4 -11 27966.1 717.284   9
   0   4 -11 28092.6 664.890   3
   0   4  12 19653.3 675.549   6
   0   4 -12 19699.3 581.115   3
   0  -4 -12 19466.9 609.219   9
   0   4 -13 4631.54 289.413   3
   0   4 -14 554.216 109.610   3
   0   4  14 729.085 126.464   2
   0   4  15 1125.68 139.679   2
   0   4  16 7.39337 60.9912   2
   0   4  17 787.545 98.7860   2
   0   5   0 160.466 48.4517   8
   0  -5   0 215.803 134.821  10
   0  -5  -1 562.651 62.3103  14
   0  -5   1 571.476 140.926  10
   0   5  -1 558.216 66.3940   8
   0  -5  -1 408.662 144.316  10
   0  -5  -2 493.329 64.0470  14
   0   5  -2 561.666 71.3247   8
   0  -5   2 437.203 117.811  10
   0  -5  -2 346.823 137.319  10
   0  -5  -3 659.126 70.8447  14
   0   5  -3 654.935 75.4134   8
   0  -5   3 758.956 148.072  10
   0   5  -3 641.982 54.6386  12
   0  -5  -3 587.345 170.689  10
   0  -5   4 41496.9 982.672  10
   0  -5  -4 39823.8 533.227  14
   0  -5  -5 44128.9 615.545  14
   0  -5  -6 163.629 61.2516  14
   0  -5  -7 11030.5 361.598  14
   0  -5  -8 768.285 112.385  14
   0  -5  -9 14288.5 474.025  14
   0  -5 -10 1987.55 194.660  14
   0  -5 -11 31230.5 748.198   9
   0   5 -11 31028.1 703.488   3
   0   5  11 30899.6 844.633   6
   0   5 -12 7668.29 361.220   3
   0   5  12 7061.28 427.748   6
   0  -5 -12 7578.08 386.871   9
   0   5  13 13317.1 476.653   2
   0   5 -13 12460.6 462.122   3
   0   5  14 1519.09 160.491   2
   0   5  15 697.164 109.996   2
   0   5  16 107.782 65.4386   2
   0  -6   0 9297.37 574.377  10
   0  -6   1 5866.75 450.437  10
   0  -6  -1 5659.40 190.034  14
   0   6  -1 5612.37 193.324   8
   0  -6   2-61.0764 113.086  10
   0  -6  -2 58.0082 45.8711  14
   0   6  -2 104.040 47.5131   8
   0   6  -3 1819.05 122.888   8
   0  -6   3 1817.39 243.006  10
   0  -6  -3 1860.27 121.837  14
   0   6  -4 58924.9 703.830   8
   0  -6  -4 57121.6 693.500  14
   0   6  -5 69828.9 815.159   8
   0  -6  -5 67739.1 799.215  14
   0  -6  -6 1535.76 139.790  14
   0   6  -6 1939.09 148.328   8
   0  -6  -7 592.761 95.6976  14
   0  -6  -8 82.0943 58.3450  14
   0  -6  -9 1326.70 153.125  14
   0  -6 -10-53.2423 66.8558  14
   0   6  10 62.8402 74.8622   6
   0  -6 -11 506.224 108.295   9
   0   6  11 464.100 130.793   6
   0   6  12 167.035 107.692   6
   0   6 -12 91.7759 61.4879   3
   0   6 -12 37.1490 59.7289   8
   0   6 -13-40.0578 60.4765   3
   0   6  13-145.522 85.3905   2
   0   6  14 353.055 91.2350   2
   0   6  15 2084.83 172.545   2
   0   6  16 1254.98 119.822   2
   0  -7   0 45.4127 45.5398  14
   0  -7  -1 1673.33 118.242  14
   0   7  -1 1634.45 118.803   8
   0   7  -2 1439.99 115.880   8
   0  -7  -2 1543.42 115.949  14
   0  -7  -3 25949.7 469.722  14
   0   7  -3 25420.5 471.784   8
   0   7  -4 3562.34 192.079   8
   0  -7  -4 3764.55 193.327  14
   0   7  -5 4974.85 238.756   8
   0  -7  -5 4853.91 229.990  14
   0   7  -6 1210.21 128.618   8
   0  -7  -6 1411.41 139.037  14
   0  -7  -7 8478.25 341.284  14
   0   7  -7 8827.51 348.234   8
   0  -7  -8 6520.76 315.471  14
   0   7  -8 6995.20 328.378   8
   0   7  -9 3953.14 260.029   8
   0  -7  -9 3874.74 261.906  14
   0   7  10 2346.83 241.577   6
   0  -7 -10 2316.80 209.815  14
   0   7 -10 2298.10 212.171   8
   0   7 -11 20399.6 629.479   8
   0   7  11 19603.8 555.844   2
   0   7  11 20607.4 722.142   6
   0  -7 -11 19846.9 605.103   9
   0   7  12 468.945 104.481   2
   0   7  12 482.616 138.657   6
   0   7  13 2367.37 201.459   2
   0   7  14 327.305 77.8791   2
   0   7  15 1512.85 135.010   2
   0   7  16 217.822 55.9819   2
   0  -8   0 8483.01 278.346  14
   0   8  -1 13124.5 347.501   8
   0  -8  -1 13060.4 347.520  14
   0  -8  -2 120.828 54.4954  14
   0   8  -2 69.0727 58.1678   8
   0   8  -3 5666.79 247.196   8
   0  -8  -3 5708.29 239.390  14
   0   8  -4 731.348 104.282   8
   0  -8  -4 702.669 94.9927  14
   0  -8  -5 1488.96 137.437  14
   0   8  -5 1355.08 131.340   8
   0  -8  -6 500.921 95.5883  14
   0   8  -6 387.600 96.1825   8
   0   8  -7 668.778 111.485   8
   0  -8  -7 588.067 97.1127  14
   0  -8  -8 122.699 71.9414  14
   0   8  -8 207.483 89.0290   8
   0   8  -9 1008.93 146.466   8
   0   8   9 1247.47 187.198   6
   0   8  10 25052.1 792.660   6
   0   8 -10 25539.2 701.470   8
   0   8  11 6798.38 424.917   6
   0   8  12 3085.13 286.208   6
   0   8  12 3094.51 216.525   2
   0   8  13 1040.56 127.868   2
   0   8  13 901.447 139.881   5
   0   8  14 78.7359 60.8773   2
   0   8  15 237.200 58.4861   2
   0  -9   0-29.2911 51.5578  14
   0  -9  -1 872.591 106.413  14
   0  -9   1 881.664 107.708  14
   0   9  -2 255.256 80.5224   8
   0  -9  -2 382.496 74.8260  14
   0   9  -3 518.159 93.9912   8
   0  -9  -3 466.216 80.5854  14
   0   9  -4 568.258 94.2724   8
   0  -9  -4 625.783 94.7026  14
   0   9  -5 234.232 77.7494   8
   0  -9  -5 126.523 60.1146  14
   0   9  -6 2184.52 191.355   8
   0   9  -7 161.362 74.2560   8
   0   9  -8 995.433 142.078   8
   0   9   8 1213.14 177.667   6
   0   9  -9 2775.74 233.614   8
   0   9   9 2830.23 269.402   6
   0   9 -10 69.4055 74.9572   8
   0   9  10 99.4897 100.981   6
   0   9  11 586.824 155.626   6
   0   9  12 295.166 121.739   6
   0   9  13 3722.30 253.911   5
   0   9  14 1669.28 148.985   5
   0 -10   0 7705.50 310.070  14
   0 -10  -1 103.004 60.7164  14
   0 -10   1 71.5933 49.8843  14
   0 -10  -2 10042.4 354.066  14
   0 -10   2 10142.8 366.843  14
   0  10  -3 225.752 68.9680   8
   0  10  -4 811.448 121.088   8
   0  10  -5 1452.59 159.107   8
   0  10  -6 9625.53 405.018   8
   0  10  -7 651.043 120.020   4
   0  10   7 753.885 144.498   6
   0  10  -7 683.075 124.296   8
   0  10  -8 12345.0 482.052   8
   0  10   8 12632.7 550.932   6
   0  10   9 4639.88 347.263   6
   0  10  -9 4311.95 292.429   8
   0  10  10 197.765 126.598   6
   0  10  11-81.9620 98.4863   6
   0  10  12 74.2213 93.0733   6
   0  10  12 56.7216 71.9373   5
   0  10  13 152.998 75.0633   5
   0  10  14 1068.20 117.990   5
   0 -11   1 6858.67 312.816  14
   0 -11   2 4261.21 252.138  14
   0 -11   3 398.074 81.3113  14
   0  11  -4 5513.05 294.216   8
   0  11  -5 269.556 75.9020   4
   0  11   5 300.070 104.245   6
   0  11  -5 308.330 88.1589   8
   0  11  -6 214.547 84.9411   4
   0  11  -6 197.954 76.9720   8
   0  11   6 133.244 89.5092   6
   0  11  -7 618.953 121.728   8
   0  11  -8 2276.61 213.210   8
   0  11   8 2428.00 259.289   6
   0  11   9 473.920 153.577   6
   0  11  10 96.0426 90.1358   6
   0  11  11 3300.01 296.109   6
   0  11  11 3565.75 273.433   5
   0  11  12 2414.82 207.984   5
   0  11  13 28.2592 61.0300   5
   0  12   0 1382.99 153.408   4
   0  12   1 3406.19 229.323   4
   0  12  -1 3285.09 226.454   4
   0  12  -2 28352.9 658.959   4
   0  12  -3 7295.49 334.012   4
   0  12  -4 554.148 102.265   4
   0  12  -5 134.124 72.2506   4
   0  12   6 7819.84 419.228   6
   0  12  -6 7459.91 348.167   4
   0  12   7 194.157 109.968   6
   0  12   8 1069.53 182.035   6
   0  12   9 206.791 109.116   6
   0  12  10 1043.10 170.341   5
   0  12  10 997.600 168.090   6
   0  12  11 394.269 117.953   6
   0  12  11 515.964 120.923   5
   0  12  12 1664.91 166.479   5
   0  12  13 675.220 97.0683   5
   0  13   0 49.7204 57.8329   4
   0  13  -1 2491.93 208.610   4
   0  13   1 2375.83 203.662   4
   0  13   2 521.517 111.059   4
   0  13  -2 543.200 117.434   4
   0  13  -3 414.304 89.6842   4
   0  13  -4 2579.63 207.829   4
   0  13  -5 163.529 73.7234   4
   0  13   6 2913.25 256.191   6
   0  13   7 698.396 144.921   6
   0  13   8 2461.39 245.552   6
   0  13   9 259.484 110.378   6
   0  13   9 311.441 114.333   5
   0  13  10 3826.19 276.972   6
   0  13  10 4015.34 273.159   5
   0  13  11 423.276 98.8565   5
   0  13  12 1325.27 132.215   5
   0  14   0 9837.69 399.416   4
   0  14  -1 502.090 111.759   4
   0  14   1 540.969 108.000   4
   0  14  -2 125.717 65.4378   4
   0  14   2 165.739 76.2637   4
   0  14   3 155.091 90.1117   4
   0  14  -3 128.355 72.4383   4
   0  14  -4 3569.03 237.230   4
   0  14   4 3717.47 251.290   4
   0  14   5 293.994 102.242   5
   0  14   6 6856.32 364.110   5
   0  14   7 1352.36 172.626   5
   0  14   7 1522.20 186.354   6
   0  14   8 711.059 136.733   6
   0  14   8 679.908 129.140   5
   0  14   9 1399.40 164.449   6
   0  14   9 1485.58 171.063   5
   0  14  10 58.7839 67.9449   5
   0  14  11 779.929 104.925   5
   0  15   0 48.6218 73.4945   4
   0  15  -1 307.389 77.6757   4
   0  15   1 302.085 95.2682   4
   0  15   2-43.0041 67.3868   4
   0  15  -2-163.524 86.5625   4
   0  15   3 909.307 127.972   4
   0  15  -3 947.848 124.223   4
   0  15   4 844.243 123.302   4
   0  15   5 3596.80 227.884   4
   0  15   6 536.326 102.551   5
   0  15   6 586.519 102.277   4
   0  15   7 1953.82 182.022   5
   0  15   7 1939.01 155.841   4
   0  15   8 977.152 130.004   5
   0  15   8 1143.63 121.060   4
   0  15   9 427.041 86.3953   5
   0  15   9 405.585 77.1423   4
   0  16   0 218.497 71.9568   4
   0  16  -1 118.083 64.7859   4
   0  16   1 232.086 81.4248   4
   0  16  -2 2080.88 160.792   4
   0  16   2 2234.08 178.778   4
   0  16   3 102.173 62.7077   4
   0  16   4 2636.23 182.861   4
   0  16   5 2330.48 166.065   4
   0  16   6 3053.89 184.568   4
   0  16   7 1274.35 117.107   4
   0  16   7 1078.33 121.574   5
   0  16   8 207.485 58.1540   4
   0  16   8 168.487 62.6576   5
   0  17   0-5.85744 48.6164   4
   0  17   1 219.049 60.7483   4
   0  17   2-48.0977 60.9281   4
   0  17   3 1067.46 107.547   4
   0  17   4 66.9979 51.1186   4
   0  17   5 322.083 63.8790   4
   0  17   6 36.4977 38.0376   4
  -1   0  17-59.6136 58.0956   2
  -1   0  16 151.590 76.5650   2
   1   0 -15 39.6918 69.4650   3
   1   0 -14 4934.07 306.332   3
   1   0 -13 111.260 68.9047   3
   1   0 -13 45.3539 74.0639   9
   1   0 -12 2283.42 209.945   9
   1   0 -12 2338.61 207.188   3
   1   0 -11-29.3065 74.2831   9
   1   0 -10 2704.09 205.062   9
   1   0  -9 6.41168 63.2439   9
   1   0  -8 37036.6 630.629   9
   1   0  -7 23.0823 49.8476  14
   1   0  -7 26.5332 55.5775   9
  -1   0   6 491.371 98.4015  10
   1   0  -6 406.135 70.2205  14
   1   0  -5 8.05593 38.5187  14
   1   0  -5 28.1137 55.5408  13
  -1   0   5 8.01870 49.1435  10
   1   0  -4 29085.0 502.708  13
  -1   0   4 31037.5 529.554  10
  -1   0   3 8.13740 38.0887  10
   1   0  -3-10.4241 44.1366  13
   1   0  -2 476381. 1382.41  10
   1   0   1-0.35551 49.4100  13
   1   0   2 21484.2 529.096  13
   1   0   3 85.4214 88.3641  13
   1   0   4 80013.8 1298.59  13
  -1   0  -4 77649.0 623.776   9
   1   0   5-15.0320 73.0678  13
  -1   0  -5 14.7050 48.9937   9
  -1   0  -6 51218.1 628.884   9
   1   0   6 51123.2 1202.14  13
  -1   0  -7 123.564 60.3734   9
  -1   0  -8 6656.54 271.119   9
  -1   0  -9 10.9009 60.5353   9
  -1   0 -10 630.836 109.231   9
  -1   0 -11-7.02057 70.3453   9
  -1   0 -12 354.760 94.6355   3
  -1   0 -12 371.542 96.1290   9
   1   0  13-7.57010 62.8387   2
   1   0  14 1312.84 155.089   2
   1   0  15 36.7218 61.5118   2
   1   0  16 113.761 65.9333   2
   1   0  17 16.3896 40.3968   2
  -1  -1  17 478.179 80.7046   2
  -1   1  17 344.203 76.4251   2
  -1   1  16 212.719 78.0939   2
  -1  -1  16 180.529 68.4012   2
   1   1 -15 1020.86 148.320   3
  -1  -1  15 958.926 133.189   2
   1  -1 -14-24.9580 74.2219   3
   1   1 -14-9.33921 68.1021   3
   1   1 -13 1965.19 204.069   9
   1  -1 -13 1994.52 209.026   9
   1   1 -13 2177.28 204.930   3
   1  -1 -13 1978.63 195.895   3
   1   1 -12 697.442 132.338   9
   1  -1 -12 832.129 129.232   9
   1   1 -12 1024.83 144.356   3
   1  -1 -12 905.533 135.675   3
   1  -1 -11 207.968 83.0615   9
   1   1 -11 169.953 83.8716   9
   1  -1 -10 4859.86 274.956   9
   1   1 -10 4757.65 268.093   9
   1   1  -9 2909.46 195.260   9
   1  -1  -9 2920.28 200.558   9
   1  -1  -8 47269.6 739.907  14
   1   1  -8 47792.6 713.836   9
   1   1  -7 3519.10 183.266   9
   1  -1  -7 3558.52 192.246  14
   1  -1  -6 5322.86 212.058  14
   1   1  -6 5700.53 208.578   9
  -1   1   6 5489.14 342.693  10
   1  -1  -6 5814.96 348.233  13
   1  -1  -5 593.381 123.203  13
   1   1  -5 513.212 68.1111   9
  -1   1   5 536.845 111.952  10
   1  -1  -5 516.205 65.1637  14
  -1  -1   5 469.197 64.6541  10
   1   1  -4 2697.81 115.983   9
  -1   1   4 2525.39 198.735  10
  -1  -1   4 2039.87 101.403  10
   1  -1  -4 2487.83 191.795  13
   1  -1  -3 170.014 75.4872  10
  -1   1   3 18.7016 53.3022  10
   1  -1  -2 63051.4 780.425  10
  -1  -1   1 8949.56 196.749  13
   1   1   0 842.292 92.1414  13
   1   1   1 223.201 76.4008  13
   1   1   2 41145.3 782.987  13
   1   1   3 34703.5 805.567  13
   1  -1   3 36068.9 747.710  13
  -1  -1  -4 496.816 60.8515  14
  -1  -1  -4 506.869 129.203  13
   1  -1   4 365.194 108.171  13
   1   1   4 437.477 125.566  13
  -1   1  -4 355.780 53.4485   9
  -1   1  -5 1457.34 109.308   9
  -1  -1  -5 1457.28 106.337  14
  -1  -1  -5 1597.72 222.810  13
   1  -1   5 1424.73 191.352  13
  -1  -1  -6 29795.4 481.162   9
   1   1   6 27473.7 952.907  10
   1  -1   6 28629.7 884.711  13
  -1   1  -6 27302.7 465.716   9
  -1  -1  -7 14878.8 380.003   9
  -1   1  -7 16015.6 395.012   9
  -1   1  -8 143.323 67.1358   9
  -1  -1  -8 287.341 73.1880   9
  -1  -1  -9 4222.93 239.709   9
  -1   1  -9 4641.20 250.938   9
  -1   1 -10 835.710 124.591   9
  -1  -1 -10 857.509 123.104   9
  -1   1 -11 4598.82 294.048   9
  -1  -1 -11 4530.15 284.829   9
  -1  -1 -12 15.9328 68.7672   9
  -1  -1 -12 50.6967 60.9675   3
  -1   1 -12 50.7359 59.6355   3
   1  -1  13 450.326 97.5204   2
   1   1  13 516.446 113.158   2
   1   1  14-50.9203 71.0735   2
   1  -1  14 39.8977 68.6442   2
   1  -1  15 29.4867 55.8635   2
   1   1  15 70.0683 68.0191   2
   1  -1  16 178.972 68.3860   2
   1   1  16 115.635 67.0019   2
   1   1  17 1217.96 115.005   2
   1  -1  17 975.333 95.5468   2
  -1   2  17 85.1001 60.8388   2
  -1   2  16 2012.03 179.754   2
  -1  -2  16 1801.29 150.369   2
  -1  -2  15 3652.11 228.205   2
   1   2 -15 2968.78 241.425   3
   1   2 -14 204.213 91.1203   3
   1  -2 -14 128.781 73.4496   3
   1  -2 -13 134.369 76.9323   3
   1   2 -13 115.720 91.5910   3
   1  -2 -13 83.6298 85.5783   9
   1   2 -12 352.695 103.857   9
   1  -2 -12 306.961 97.7701   9
   1   2 -12 355.880 97.6484   3
   1  -2 -12 332.128 89.0584   3
   1  -2 -11 4661.87 287.771   9
   1   2 -11 4428.08 277.320   9
   1   2 -10 16533.7 490.912   9
   1  -2 -10 16618.1 503.358   9
   1   2  -9 863.476 120.003   9
   1  -2  -9 786.268 118.622  14
   1   2  -8 3322.89 194.859   9
   1  -2  -8 3422.71 210.586  14
   1   2  -7 7948.76 269.965   9
   1  -2  -7 7641.87 281.608  14
   1  -2  -6 362.464 67.4717  14
   1   2  -6 407.178 69.9696   9
  -1   2   6 276.038 102.655  10
   1  -2  -6 356.607 111.828  13
   1  -2  -5 9459.70 256.988  14
  -1   2   5 9206.72 461.458  10
   1   2  -5 9056.13 232.948   9
   1  -2  -5 9614.16 467.682  13
  -1   2   4 22991.3 673.774  10
   1   2  -4 23666.3 337.485  12
   1   2  -4 23504.2 329.103   9
   1  -2  -4 24304.6 696.724  10
   1  -2  -3 9424.54 413.665  10
  -1  -2   3 8705.65 190.696  10
   1  -2  -2 13588.2 457.115  10
  -1  -2   2 13801.8 288.239  10
  -1  -2   1 2545.59 154.199  10
   1   2  -1 2671.31 162.843  10
   1   2   0 67894.7 899.719  10
   1   2   1 145707. 1472.26  10
   1   2   2 2248.98 214.928  10
   1   2   3 3199.75 283.688  10
  -1  -2  -3 3701.01 302.285  13
  -1  -2  -4 109.512 102.147  13
  -1  -2  -4 68.3118 38.7398  14
   1   2   4 77.3943 86.8736  10
  -1   2  -4 111.098 39.4411   9
  -1   2  -5 1957.44 121.336   9
   1  -2   5 2104.61 226.557  13
  -1  -2  -5 2100.86 270.226  13
  -1  -2  -5 2014.67 120.498  14
   1   2   5 2114.07 273.316  10
  -1   2  -6 14058.6 341.030   9
  -1  -2  -6 14875.0 357.038  14
  -1  -2  -6 14286.9 718.311  13
  -1  -2  -7 211.147 70.9703   9
  -1   2  -7 187.276 58.6421   9
  -1  -2  -8 15978.3 429.193   9
  -1   2  -8 15154.3 427.250   9
  -1  -2  -9 870.436 118.849   9
  -1   2  -9 803.610 127.067   9
  -1  -2 -10 773.265 119.201   9
  -1   2 -11 107.941 66.6792   3
  -1  -2 -11 95.3704 65.7653   9
   1  -2  12 1568.16 160.190   2
  -1  -2 -12 1413.56 173.469   9
  -1   2 -12 1272.17 161.387   3
   1   2  13 192.214 73.5389   2
   1  -2  13 121.741 67.2168   2
   1   2  14 150.428 76.1415   2
   1  -2  14 148.718 71.5210   2
   1   2  15 1194.08 147.074   2
   1  -2  15 1159.74 132.289   2
   1   2  16 28.7155 63.0938   2
   1  -2  16 44.3636 46.5049   2
   1   2  17 1630.45 126.913   2
  -1   3  17 41.4564 51.8563   2
  -1   3  16 884.974 124.679   2
   1   3 -15 1807.96 185.159   3
  -1   3  15 2033.97 184.559   2
   1   3 -14 659.791 127.219   3
   1   3 -13 313.294 91.8779   3
   1  -3 -13 406.365 112.633   9
   1  -3 -13 227.596 78.5826   3
   1  -3 -12 29.4536 74.1813   9
   1   3 -12 3.37097 65.1749   3
   1  -3 -12 52.7895 61.3665   3
   1  -3 -11 6899.57 352.980   9
   1   3 -10 7803.69 348.031   9
   1  -3 -10 7481.21 343.867   9
   1  -3 -10 7956.09 366.253  14
   1  -3  -9 12830.2 432.121  14
   1   3  -9 12998.5 415.886   9
   1   3  -8 2250.96 168.777   9
   1  -3  -8 2340.98 177.206  14
   1   3  -7 5000.57 222.174   9
   1  -3  -7 5124.24 236.713  14
   1  -3  -6 80737.3 855.898  14
   1   3  -6 83866.1 803.397   9
   1  -3  -6 84493.7 1672.13  13
  -1  -3   5 3291.69 138.778  13
   1   3  -5 3878.28 161.111   9
   1  -3  -5 3883.29 173.861  14
   1  -3  -5 3651.66 334.332  13
   1   3  -4 117122. 779.113  12
   1  -3  -4 120875. 1757.53  10
   1  -3  -4 119434. 847.055  14
   1   3  -4 117821. 778.238   9
  -1  -3   4 116609. 961.663  10
   1  -3  -3 5952.91 376.691  10
  -1  -3   3 5767.81 235.640  10
   1   3  -3 5682.63 160.200  12
  -1  -3   2 2289.94 161.965  10
  -1  -3   1 6627.07 310.206  10
   1   3  -1 6297.51 298.142  10
  -1  -3   0 4733.84 291.092  10
   1   3   0 5061.10 296.568  10
   1   3   1 52484.9 1022.13  10
   1   3   2 1012.89 171.422  10
  -1  -3  -3 4218.04 350.213  13
   1   3   3 3561.17 323.986  10
  -1  -3  -3 3516.30 128.007  14
  -1  -3  -4 85.2306 107.270  13
   1   3   4 192.415 116.378  10
  -1  -3  -4 129.318 43.8405  14
  -1  -3  -5 1302.78 242.778  13
  -1  -3  -5 1535.57 109.796  14
  -1  -3  -6 43.2809 46.3321  14
  -1  -3  -7 5293.03 239.721  14
  -1  -3  -8 141.391 71.6719   9
  -1  -3  -9 4692.52 253.999   9
  -1  -3 -10 457.929 102.276   9
  -1  -3 -11 480.341 101.157   9
  -1   3 -11 496.385 107.529   3
  -1  -3 -12 788.351 136.739   9
  -1   3 -12 670.099 124.376   3
   1   3  13 5709.58 319.501   2
   1   3  14 3138.42 234.662   2
   1   3  15 271.541 89.8908   2
   1   3  16 422.490 88.9374   2
   1   3  17 1931.36 135.292   2
  -1   4  17 1863.24 139.144   2
  -1   4  16 165.561 74.7492   2
   1   4 -15 972.211 140.851   3
  -1   4  15 1118.84 152.494   2
   1   4 -14 91.1370 73.9823   3
   1   4 -13 5814.24 325.520   3
   1   4 -12 5429.22 309.854   3
   1  -4 -12 5332.55 292.197   3
   1  -4 -12 5604.27 334.742   9
   1  -4 -11 160.803 94.5830   9
   1  -4 -10 150.986 70.6990  14
   1  -4  -9 5779.70 297.914  14
   1  -4  -8 1137.37 134.736  14
   1  -4  -7 1534.52 140.516  14
   1  -4  -6 2849.87 171.479  14
   1   4  -5 34203.1 476.518  12
   1  -4  -5 34978.5 528.635  14
   1  -4  -4 117189. 1968.32  10
   1   4  -4 112136. 795.867  12
  -1  -4   4 115119. 1217.88  10
   1  -4  -4 109958. 877.214  14
  -1  -4   3 18334.7 528.687  10
   1  -4  -3 16953.6 315.645  14
   1  -4  -3 17871.4 723.527  10
   1   4  -3 17640.7 282.719  12
   1   4  -2 25116.0 310.066  12
   1   4  -2 25360.8 318.465   8
  -1  -4   2 25744.5 662.153  10
   1  -4  -2 25036.1 361.977  14
   1  -4  -1 6608.11 180.039  14
  -1  -4   1 7091.90 381.784  10
   1   4   0 21510.6 694.060  10
  -1  -4   0 22960.5 714.007  10
   1   4   1 14452.2 615.609  10
  -1   4  -2 29909.0 400.212   8
   1   4   2 28904.1 915.036  10
   1   4   3 7855.64 510.967  10
  -1  -4  -3 8488.70 514.993  13
  -1  -4  -3 7345.86 190.826  14
  -1  -4  -4 11467.5 667.602  13
  -1  -4  -4 11362.7 265.757  14
  -1  -4  -5 12061.7 298.675  14
  -1  -4  -6 1464.58 124.261  14
  -1  -4  -7 828.436 105.829  14
  -1  -4  -8-31.5839 52.8571  14
  -1  -4  -9 1234.93 146.596   9
  -1  -4 -10 12024.4 442.488   9
  -1  -4 -11 10846.5 439.159   9
   1   4  11 11199.4 520.781   6
  -1   4 -11 11649.3 437.207   3
   1   4  12 6551.48 341.942   2
  -1  -4 -12 5870.07 331.984   9
  -1   4 -12 6264.05 337.619   3
   1   4  13 4448.50 282.949   2
   1   4  14 1010.42 143.375   2
   1   4  15 55.4909 76.9263   2
   1   4  16 123.089 62.7120   2
  -1   5  17-33.9012 45.4818   2
  -1   5  16 127.321 70.3836   2
  -1   5  15 12.6521 67.9663   2
   1   5 -14 512.836 111.971   3
  -1   5  13 1594.97 203.279   6
   1   5 -13 1550.21 171.420   3
   1  -5 -12 4623.53 308.923   9
  -1   5  12 4104.73 312.491   6
   1   5 -12 4236.70 270.605   3
  -1   5  11 724.328 135.163   6
   1  -5 -11 861.159 136.287   9
   1   5 -11 810.599 124.103   3
   1  -5 -11 867.726 138.824  14
   1  -5 -10 8.31467 71.3317  14
   1  -5  -9-58.2908 62.1739  14
   1  -5  -8 10757.8 387.268  14
   1  -5  -7 975.228 119.386  14
   1  -5  -6 22260.7 485.883  14
   1   5  -5 166.162 51.2281  12
   1  -5  -5 239.397 65.5650  14
  -1  -5   4 323.734 77.1517  10
   1   5  -4 307.452 53.6876  12
   1  -5  -4 337.569 69.4880  14
   1  -5  -3 1051.34 215.054  10
  -1  -5   3 976.981 152.305  10
   1   5  -3 966.108 77.2116  12
   1   5  -3 953.509 84.1808   8
   1  -5  -3 983.497 90.1783  14
  -1  -5   2 607.109 140.082  10
   1  -5  -2 698.353 174.869  10
   1   5  -2 687.994 69.0383   8
   1  -5  -2 746.490 80.7163  14
   1   5  -2 733.966 63.2100  12
   1  -5  -1 302.349 129.328  10
  -1  -5   1 302.657 119.344  10
   1  -5  -1 420.717 64.4419  14
   1   5  -1 357.628 53.4054   8
   1  -5   0 40793.6 1100.35  10
  -1  -5   0 41341.4 420.333  14
  -1   5   0 41082.3 494.354   8
  -1  -5   0 41667.4 1087.63  10
  -1   5  -1 8500.54 232.690   8
   1   5   1 8004.68 509.930  10
  -1  -5  -1 8691.32 525.463  10
  -1  -5  -1 8411.29 196.953  14
  -1   5  -2 4469.84 175.968   8
  -1  -5  -2 4140.42 144.614  14
   1   5   2 3992.81 377.679  10
  -1   5  -3 6598.13 221.415   8
  -1  -5  -3 6602.80 199.816  14
  -1  -5  -4 265.434 52.9926  14
  -1   5  -4 226.366 64.0469   8
  -1  -5  -5 461.070 75.8088  14
  -1  -5  -6 1019.03 104.488  14
  -1  -5  -7 2165.57 164.759  14
  -1  -5  -8 866.337 116.175  14
  -1  -5  -9 3665.21 237.867  14
  -1  -5 -10 13061.5 462.369   9
  -1   5 -11 357.124 90.5408   3
   1   5  11 486.874 132.677   6
  -1  -5 -11 421.756 106.664   9
   1   5  11 415.175 97.4266   2
   1   5  12 96.7824 79.9439   2
  -1   5 -12 139.873 72.9954   3
  -1  -5 -12 128.081 76.1322   9
   1   5  13 7864.96 366.612   2
   1   5  14 6437.52 316.974   2
   1   5  15 851.033 126.225   2
   1   5  16 20.3485 51.2030   2
  -1   6  16 130.114 62.2035   2
  -1   6  15 1196.40 140.420   2
  -1   6  14-22.3215 65.0804   2
   1   6 -14 126.391 68.1812   3
  -1   6  13 4265.69 326.844   6
   1   6 -13 4491.62 273.609   3
   1   6 -12 5547.29 302.657   3
  -1   6  12 5381.67 363.092   6
   1  -6 -12 5795.34 342.326   9
   1   6 -11 157.383 63.6344   3
   1  -6 -11 15.5819 77.1584  14
  -1   6  11 165.427 82.5200   6
   1  -6 -10 621.938 124.811  14
   1  -6  -9 1220.22 153.571  14
   1  -6  -8 567.604 108.197  14
   1  -6  -7 168.956 75.6076  14
   1  -6  -6 21860.7 498.384  14
   1   6  -5 17048.6 353.780  12
   1   6  -5 17581.6 391.393   8
   1  -6  -5 17943.2 422.029  14
   1  -6  -4 35676.4 566.214  14
   1   6  -4 35443.1 478.391  12
   1   6  -4 35861.8 522.348   8
  -1  -6   3 1608.11 214.991  10
   1  -6  -3 1801.52 130.031  14
   1   6  -3 1511.06 108.531   8
   1   6  -3 1641.67 98.9032  12
   1   6  -2 17295.1 330.785   8
  -1  -6   2 17948.4 741.099  10
   1  -6  -2 17392.1 363.946  14
   1   6  -2 17165.6 292.079  12
  -1  -6   1 1109.68 208.354  10
   1  -6  -1 1062.64 95.3291  14
   1   6  -1 1082.23 86.6025   8
  -1  -6   0 250.259 38.1332  14
  -1  -6   0 431.496 145.084  10
  -1   6   0 316.853 68.7041   8
  -1  -6  -1 960.279 85.9500  14
  -1   6  -1 768.014 87.1073   8
   1  -6   1 801.840 189.511  10
  -1   6  -2 91.4528 48.0875   8
  -1  -6  -2 153.601 43.4329  14
   1  -6   2 109.701 84.7193  10
  -1  -6  -3 28435.0 439.781  14
  -1   6  -3 29196.4 499.564   8
  -1  -6  -4 673.371 85.5980  14
  -1   6  -4 919.889 109.688   8
  -1   6  -5 452.403 87.1611   8
  -1  -6  -5 383.438 70.6821  14
  -1  -6  -6 11688.1 348.080  14
  -1   6  -6 12103.3 377.477   8
  -1  -6  -7 14.1994 50.4535  14
  -1   6  -7 15.9483 59.8674   8
  -1  -6  -8 1268.30 139.718  14
  -1   6  -8 1293.52 146.095   8
  -1   6  -9 3014.18 229.277   8
  -1   6 -10 801.099 123.635   8
  -1  -6 -10 1029.24 141.755   9
   1   6  10 850.890 154.789   6
   1   6  10 965.609 128.751   2
  -1   6 -11 81.2754 77.2901   8
  -1  -6 -11 172.382 82.5647   9
   1   6  11 36.5828 57.7929   2
   1   6  11 78.0764 79.8612   6
   1   6  12 3304.83 239.310   2
   1   6  13 120.835 77.3087   2
   1   6  14 138.748 68.7675   2
   1   6  15 1635.20 149.985   2
   1   6  16 31.2775 44.4475   2
  -1   7  16 27.3506 42.0758   2
  -1   7  15 75.5956 58.6827   2
  -1   7  14 43.9083 59.1196   2
  -1   7  13 234.361 103.472   6
  -1   7  13 256.967 84.1799   2
  -1   7  12 344.079 121.131   6
   1   7 -11 181.213 82.3178   8
  -1   7  11 104.683 98.3554   6
   1  -7 -11 79.5477 67.0355  14
   1   7 -10 675.577 111.566   8
  -1   7  10 813.691 159.531   6
   1  -7 -10 754.722 137.842  14
   1   7  -9 54.3535 60.0900   8
   1  -7  -9 16.4380 60.8351  14
   1   7  -8 9085.89 358.885   8
   1  -7  -8 8877.15 378.752  14
   1   7  -7 59.1311 61.0008   8
   1  -7  -7 23.7375 64.8364  14
   1  -7  -6 4967.91 255.439  14
   1   7  -6 4894.37 237.279   8
   1   7  -5 2289.71 158.313   8
   1  -7  -5 2269.01 165.193  14
   1  -7  -4 6417.82 259.066  14
   1   7  -4 6184.20 237.930   8
   1   7  -3 2500.22 146.315   8
   1  -7  -3 2288.00 152.628  14
   1  -7  -2 3868.76 190.059  14
   1   7  -2 4117.38 179.996   8
   1   7  -1 307.739 64.6179   8
   1  -7  -1 204.811 62.7111  14
  -1  -7   0 1560.01 104.660  14
   1  -7   0 1477.06 117.547  14
  -1   7  -1 8097.63 271.377   8
  -1  -7  -1 8013.86 235.873  14
  -1   7  -2 39764.8 612.907   8
  -1  -7  -2 38371.7 520.799  14
  -1  -7  -3 56887.2 678.736  14
  -1   7  -3 58117.8 752.983   8
  -1   7  -4 29.4562 57.4966   8
  -1  -7  -4 105.980 51.4545  14
  -1  -7  -5 3224.92 183.154  14
  -1   7  -5 3539.39 215.144   8
  -1   7  -6 1284.09 139.562   8
  -1  -7  -6 1465.17 133.404  14
  -1   7  -7 4977.48 275.487   8
  -1   7  -8 4985.11 286.196   8
  -1   7  -9 1438.15 170.442   8
   1   7   9 1214.44 181.962   6
   1   7  10 266.353 109.781   6
  -1   7 -10 183.445 77.0748   8
   1   7  10 81.8908 60.8821   2
  -1   7 -11 3987.62 292.740   8
   1   7  11 3760.72 324.573   6
   1   7  11 4467.67 269.359   2
   1   7  12 5520.07 327.083   5
   1   7  12 5569.25 298.833   2
   1   7  13 4550.08 263.136   2
   1   7  14 358.411 90.6731   2
   1   7  15 250.211 68.9120   2
  -1   8  15 4976.80 223.794   2
  -1   8  14 34.4803 50.5433   2
  -1   8  13 1332.98 193.577   6
  -1   8  13 1338.19 150.549   2
  -1   8  12 10234.2 508.143   6
   1  -8 -11 4392.40 301.870  14
   1   8 -11 3951.34 279.421   8
  -1   8  11 4122.63 333.464   6
   1  -8 -10 516.724 118.890  14
   1   8 -10 505.692 110.228   8
  -1   8  10 446.516 116.607   6
  -1   8   9 12453.0 526.886   6
   1   8  -9 12238.7 449.430   4
   1  -8  -9 12266.9 476.489  14
   1   8  -9 13379.9 479.041   8
   1   8  -8 103.949 59.8935   8
   1  -8  -8 117.709 70.7868  14
   1  -8  -7 22.0185 54.3918  14
   1   8  -7 29.9825 60.3466   8
   1   8  -6 4362.26 240.467   8
   1  -8  -6 4126.37 244.799  14
   1  -8  -5 4531.56 243.962  14
   1   8  -5 3997.32 211.487   8
   1  -8  -4 51.5268 53.5181  14
   1   8  -4 115.142 59.6558   8
   1  -8  -3 14147.5 395.763  14
   1   8  -3 14474.1 372.923   8
   1   8  -2 3077.25 169.855   8
   1  -8  -2 2985.08 184.430  14
   1  -8  -1 482.311 86.1788  14
  -1  -8   1 467.865 56.5269  14
   1  -8   0 5515.11 237.320  14
  -1  -8   0 5227.34 208.273  14
  -1  -8  -1 638.560 86.3757  14
  -1   8  -1 398.492 84.3460   8
  -1  -8  -2 82.8857 45.5733  14
  -1   8  -2 99.3272 61.1678   8
  -1   8  -3 243.786 81.6532   8
  -1   8  -4 1490.63 149.043   8
  -1   8  -5 2008.26 170.205   8
  -1   8  -6 1768.94 168.889   8
  -1   8  -7 2081.22 194.903   8
  -1   8  -8 20355.3 607.073   8
  -1   8  -9 32523.1 796.344   8
   1   8   9 34005.3 912.813   6
  -1   8 -10 19087.2 625.674   8
   1   8  10 17848.1 687.011   6
   1   8  11 546.111 149.259   6
   1   8  12 131.727 81.8797   5
   1   8  12 52.9892 56.8074   2
   1   8  13-17.8815 58.2415   5
   1   8  13 37.7435 63.9860   2
   1   8  14 6806.69 278.035   2
   1   8  15 91.4046 44.8850   2
  -1   9  14 899.216 116.092   5
  -1   9  13 273.670 113.225   6
  -1   9  12 3335.86 295.220   6
  -1   9  11 2994.56 284.264   6
  -1   9  10 11437.2 541.453   6
   1   9 -10 11603.7 463.433   8
  -1   9   9 10591.8 503.020   6
   1   9  -9 9997.54 420.887   8
   1   9  -9 10025.6 418.015   4
   1  -9  -9 10292.7 442.194  14
   1   9  -8 503.157 118.810   4
   1  -9  -8 475.908 106.300  14
  -1   9   8 399.182 113.214   6
   1   9  -8 376.701 96.4348   8
   1   9  -7 525.885 96.0627   8
   1  -9  -7 510.807 102.538  14
   1  -9  -6 8037.02 352.600  14
   1   9  -6 7573.35 324.362   8
   1   9  -5 1583.77 150.412   8
   1  -9  -5 1574.37 153.563  14
   1   9  -4 2412.67 173.304   8
   1  -9  -4 2451.47 184.254  14
   1   9  -3 179.746 64.5336   8
   1  -9  -3 183.920 71.2961  14
   1  -9  -2 217.838 69.7750  14
  -1  -9   1 353.883 59.5807  14
   1  -9  -1 632.288 99.5492  14
   1  -9   0 819.294 104.671  14
   1  -9   1 550.946 89.7702  14
  -1   9  -2 1953.57 164.787   8
  -1   9  -3-90.4155 67.3873   8
  -1   9  -4 5503.21 281.830   8
  -1   9  -5 527.088 110.881   8
  -1   9  -6 14361.0 480.678   8
  -1   9  -7 105.413 75.1780   8
  -1   9  -8 19723.0 598.414   8
   1   9   8 19706.8 689.721   6
   1   9   9 2695.26 271.479   6
  -1   9  -9 2600.83 229.234   8
   1   9  10 846.932 188.746   6
   1   9  11 1699.98 199.847   5
   1   9  11 1619.44 222.314   6
   1   9  12 4195.57 278.560   5
   1   9  13-11.5257 61.2260   5
  -1  10  14 109.270 59.8107   5
  -1  10  13 74.5307 85.5938   6
  -1  10  13 119.293 85.9905   5
  -1  10  12 36.7831 100.398   6
  -1  10  11 30.2424 88.6949   6
  -1  10  10 2339.37 255.222   6
  -1  10   9 618.915 147.870   6
   1  10  -9 1237.21 182.637   4
  -1  10   8 137.606 91.7518   6
   1  10  -8 109.537 99.4888   4
   1 -10  -7 221.906 81.8114  14
  -1  10   7 127.729 85.3814   6
   1  10  -7 254.792 95.3063   4
   1 -10  -6 2708.40 215.393  14
   1 -10  -5 50.2410 57.2237  14
   1 -10  -4 10686.3 404.529  14
   1 -10  -3 82.2231 58.6939  14
   1 -10  -2 305.980 83.1213  14
   1 -10  -1 739.450 112.400  14
   1 -10   0 94.5052 52.3752  14
   1 -10   1 50.4340 57.0083  14
   1 -10   2 2455.30 188.056  14
  -1  10  -3 385.808 86.5409   8
  -1  10  -4 3423.59 236.961   8
  -1  10  -5 3151.99 236.986   8
   1  10   6 491.544 127.961   6
  -1  10  -6 258.451 91.4095   8
   1  10   7 554.272 124.875   6
  -1  10  -7 612.971 121.672   8
   1  10   8 1009.15 172.252   6
  -1  10  -8 869.898 140.669   8
   1  10   9 227.454 110.556   6
   1  10  10-10.2573 92.7855   6
   1  10  11 184.604 98.3016   5
   1  10  11 81.3520 97.3857   6
   1  10  12 6158.96 324.228   5
   1  10  13 1229.52 140.329   5
   1  10  14 5750.83 241.556   5
  -1  11  14 5075.41 227.856   5
  -1  11  13 125.118 70.7900   5
  -1  11  12 2770.89 251.986   6
  -1  11  11 246.239 118.179   6
  -1  11  10 12749.9 557.422   6
  -1  11   9 1550.05 202.803   6
   1  11  -9 2490.24 233.306   4
   1  11  -8 688.488 141.308   4
  -1  11   8 565.616 144.591   6
   1  11  -7 218.326 109.267   4
  -1  11   7-18.1194 81.5485   6
   1  11  -6 1762.72 181.833   4
  -1  11   6 2085.29 222.189   6
   1  11  -5 2718.41 214.850   4
  -1  11   5 2870.79 242.178   6
  -1  11   5 3121.51 256.337   7
   1 -11  -4 2310.35 201.171  14
   1 -11  -3 591.315 104.571  14
   1 -11  -2 5148.00 284.570  14
   1 -11  -1 693.348 121.178  14
   1 -11   0 236.458 84.1545  14
   1 -11   1 4126.13 256.835  14
   1 -11   2 3351.97 235.876  14
   1 -11   3 1774.92 177.204  14
  -1  11  -4 1745.54 180.452   8
   1  11   5 84.2273 82.0707   6
  -1  11  -5 100.852 79.0479   8
  -1  11  -6 1711.57 190.297   8
   1  11   6 1780.12 210.122   6
   1  11   7 3884.83 319.497   6
  -1  11  -7 3833.68 278.761   8
   1  11   8 467.404 142.223   6
   1  11   9 1560.96 219.172   6
   1  11  10 4046.13 300.602   5
   1  11  10 3656.91 312.082   6
   1  11  11 54.1386 88.9412   5
   1  11  12 2216.34 196.578   5
   1  11  13 221.838 77.6234   5
  -1  12  13 253.321 73.5441   5
  -1  12  12 126.799 93.6567   6
  -1  12  12 31.2164 66.6969   5
  -1  12  11 1917.52 222.490   6
  -1  12  10 234.869 118.159   6
   1  12  -9 1956.01 213.335   4
  -1  12   9 1253.04 187.605   6
  -1  12   8-18.8407 91.4850   6
   1  12  -8 442.042 133.930   4
   1  12  -7 75.6528 94.3198   4
  -1  12   7-107.885 76.9442   6
  -1  12   6 262.598 102.419   6
   1  12  -6 314.552 102.785   4
  -1  12   5 1137.83 162.003   6
   1  12  -5 1152.81 148.973   4
   1  12  -4 9518.62 395.312   4
   1  12  -3 8797.03 377.907   4
   1  12  -2 8491.82 368.355   4
  -1  12   1 1994.69 180.697   4
   1 -12  -1 2198.71 197.845  14
   1  12  -1 1884.70 184.395   4
   1  12   0 4736.55 282.149   4
   1 -12   0 4994.11 292.099  14
   1 -12   1 13977.9 492.963  14
   1  12   1 13140.7 459.201   4
   1 -12   2 817.916 132.403  14
   1 -12   3 2061.93 204.538  14
   1 -12   4 4759.99 305.804  14
   1 -12   5-142.451 88.1730  14
   1  12   6 381.547 112.896   6
  -1  12  -6 339.989 101.236   8
   1  12   7 496.396 129.417   6
   1  12   8 735.467 147.855   5
   1  12   8 844.705 166.219   6
   1  12   9 235.478 118.336   5
   1  12   9 134.733 100.489   6
   1  12  10 3188.23 253.487   5
   1  12  11 27.0254 74.5699   5
   1  12  12 180.733 71.6594   5
  -1  13  12 851.748 112.253   5
  -1  13  11 160.571 80.2631   5
  -1  13  11 189.813 98.7013   6
  -1  13  10 778.142 137.730   6
  -1  13   9 182.088 105.283   6
   1  13  -8 680.507 143.085   4
  -1  13   8 155.202 102.480   6
   1  13  -7 419.761 98.0630   4
  -1  13   7 596.088 136.092   6
   1  13  -6 248.030 100.793   4
   1  13  -5 76.4303 72.7511   4
   1  13  -4 1759.69 180.520   4
  -1  13   3 16510.1 514.503   4
   1  13  -3 15813.5 520.745   4
  -1  13   2 18206.8 538.273   4
   1  13  -2 18442.3 563.621   4
   1  13  -1 8045.72 371.382   4
  -1  13   1 7985.70 354.845   4
   1  13   0 197.893 77.1905   4
  -1  13   0 341.411 87.8549   4
   1  13   1 4033.72 265.082   4
   1  13   2 17621.0 547.660   4
   1  13   3 5966.01 325.945   4
   1  13   4 1160.48 168.321   5
   1  13   5 9086.33 432.987   5
   1  13   6 1241.97 176.152   5
   1  13   6 1008.58 157.350   6
   1  13   7 1073.61 163.998   5
   1  13   7 1092.57 173.389   6
   1  13   8 1680.68 194.271   5
   1  13   8 1655.81 202.206   6
   1  13   9 117.186 93.7682   5
   1  13  10 418.713 109.771   5
   1  13  11 98.3233 70.0134   5
  -1  14  11 450.210 88.3486   5
  -1  14  10 47.6856 70.6479   5
  -1  14  10 22.8890 73.9318   6
  -1  14   9 340.164 98.6516   6
  -1  14   9 356.197 102.424   5
  -1  14   8 379.396 111.566   6
   1  14  -8 1439.33 156.684   4
   1  14  -7 1263.28 156.572   4
  -1  14   7 1097.70 157.852   6
   1  14  -6 259.639 101.786   4
   1  14  -5 16537.2 510.148   4
  -1  14   5 17646.3 520.372   4
   1  14  -4 3654.49 248.857   4
  -1  14   4 3545.42 238.339   4
   1  14  -3 885.299 133.701   4
  -1  14   3 1114.04 138.277   4
  -1  14   2 1399.67 157.295   4
   1  14  -2 1128.37 144.515   4
  -1  14   1 7061.02 331.643   4
   1  14  -1 6906.24 346.112   4
   1  14   0 169.109 82.1339   4
   1  14   1 3636.42 255.355   4
   1  14   2 1849.42 186.534   4
   1  14   3 14283.6 494.964   4
   1  14   4 3905.92 258.821   4
   1  14   5 4540.10 271.426   4
   1  14   5 4120.88 285.204   5
   1  14   6 245.865 95.3953   5
   1  14   7 584.667 123.454   6
   1  14   7 362.980 102.040   5
   1  14   8 209.498 95.7914   5
   1  14   9 59.6319 73.3702   5
   1  14  10 146.203 74.1970   5
  -1  15  10 1982.21 150.278   5
  -1  15  10 1931.33 128.027   4
  -1  15   9 1590.95 127.996   4
  -1  15   9 1408.17 136.445   5
  -1  15   8 216.854 80.0478   5
  -1  15   8 265.184 80.1734   6
  -1  15   8 267.708 72.3076   4
  -1  15   7 724.016 121.710   5
  -1  15   7 616.143 95.1748   4
  -1  15   6 465.777 91.4083   4
   1  15  -6 669.320 107.211   4
  -1  15   6 469.111 109.922   5
   1  15  -5 702.586 117.445   4
  -1  15   5 404.094 91.5525   4
  -1  15   4 606.668 105.684   4
   1  15  -4 559.532 104.217   4
  -1  15   3 244.002 82.1360   4
   1  15  -3 82.3710 65.2565   4
   1  15  -2 998.390 129.331   4
  -1  15   2 1089.78 132.590   4
   1  15  -1 1493.32 159.465   4
  -1  15   1 1618.05 157.843   4
   1  15   0 1963.23 182.434   4
   1  15   1 2804.33 218.457   4
   1  15   2 375.571 101.951   4
   1  15   3 3738.68 246.109   4
   1  15   4-4.18451 80.5950   4
   1  15   5 543.021 101.462   4
   1  15   5 600.253 117.625   5
   1  15   6 241.480 85.4540   5
   1  15   6 99.4655 70.5572   4
   1  15   7 1460.16 157.556   5
   1  15   7 1528.23 144.867   4
   1  15   8 403.267 95.1121   5
   1  15   8 433.675 84.5214   4
   1  15   9 1671.20 149.129   5
   1  15   9 1654.15 126.219   4
  -1  16   8 518.036 74.6490   4
  -1  16   8 600.375 87.6383   5
  -1  16   7 231.737 67.6821   5
  -1  16   7 78.5851 50.5120   4
   1  16  -6 881.371 108.821   4
  -1  16   6 357.753 74.6971   4
   1  16  -5 2150.00 153.375   4
  -1  16   5 2519.48 168.029   4
   1  16  -4 710.883 110.909   4
  -1  16   4 458.457 83.7949   4
  -1  16   3 2476.50 172.475   4
   1  16  -3 2448.39 181.376   4
   1  16  -2 217.237 75.1244   4
  -1  16   2 435.756 87.1874   4
   1  16  -1 10463.2 372.081   4
   1  16   0 375.682 80.9866   4
   1  16   1 2753.08 199.947   4
   1  16   2 297.916 87.1536   4
   1  16   3 1128.33 131.286   4
   1  16   4 61.4754 58.9553   4
   1  16   5 3698.13 210.453   4
   1  16   6 264.712 73.5295   4
   1  16   6 452.163 84.9690   5
   1  16   7 213.868 65.0371   4
   1  16   7 221.988 62.0799   5
  -1  17   6 34.1764 38.1345   4
  -1  17   5 705.994 82.5875   4
   1  17  -4 276.041 62.7428   4
   1  17  -3 97.6752 55.3153   4
   1  17  -2 229.254 69.6375   4
   1  17  -1 80.6742 50.8228   4
   1  17   0-117.786 66.4431   4
   1  17   1 2280.01 159.675   4
   1  17   2-91.1116 62.5955   4
   1  17   3 1015.51 110.317   4
   1  17   4 786.176 92.7849   4
   1  17   5 1415.53 114.620   4
   1  18  -1 92.3088 44.9904   4
   1  18   0 388.875 65.4576   4
   1  18   1 1905.68 121.991   4
  -2   0  17 41.5570 49.8762   2
  -2   0  16 1465.58 159.213   2
   2   0 -15-14.2327 67.7015   3
   2   0 -14 3771.95 269.981   3
   2   0 -13-6.57764 68.2594   9
   2   0 -13 58.1655 78.8533   3
   2   0 -12 285.554 90.0933   3
   2   0 -12 189.827 71.6556   9
   2   0 -11-16.3819 65.6828   9
   2   0 -10 614.970 112.258   9
   2   0  -9 42.9248 62.2474   9
   2   0  -8 47190.9 727.336  14
   2   0  -8 45077.3 686.686   9
   2   0  -7-39.8942 53.0224  14
   2   0  -6 35128.3 527.776  14
   2   0  -5 47.6514 40.1507  13
   2   0  -5 49.9958 45.1102  14
   2   0  -4 10708.6 279.660  10
   2   0  -4 11117.3 240.084  14
   2   0   2 130218. 1579.98  13
   2   0   3 30.5343 96.6386  13
  -2   0  -3-11.9880 33.0462   9
   2   0   4 6796.54 438.131  13
  -2   0  -4 5821.19 179.725   9
  -2   0  -5 22.2642 40.8239   9
   2   0   5 70.5484 88.6643  13
  -2   0  -6 199.051 63.0341   9
  -2   0  -7 35.4188 53.2200   9
  -2   0  -8 656.209 100.708   9
  -2   0  -9 17.9728 62.0113   9
  -2   0 -10 53.0979 58.2263   9
  -2   0 -11 151.144 80.4316   9
   2   0  11-14.9650 53.2875   2
   2   0  12 1671.93 172.808   2
   2   0  13 8.43058 65.8080   2
   2   0  14 2488.50 206.087   2
   2   0  15 63.8089 68.7476   2
   2   0  16 699.574 99.0055   2
  -2  -1  17-45.1897 50.7039   2
  -2   1  17-41.7831 54.5770   2
  -2  -1  16 318.519 80.4268   2
   2   1 -16 332.296 94.9179   3
   2   1 -15 21.8410 82.1983   3
   2  -1 -15 23.2075 68.4470   3
   2  -1 -14 1023.46 149.205   3
   2   1 -14 992.951 156.162   3
   2  -1 -13 1849.73 199.266   9
   2  -1 -13 1595.81 171.091   3
   2   1 -13 1586.59 179.996   3
   2   1 -13 1781.41 198.087   9
   2  -1 -12 2150.53 207.560   9
   2   1 -12 2019.70 193.248   3
   2   1 -12 1893.28 196.629   9
   2  -1 -12 2101.82 190.608   3
   2  -1 -11 3079.62 235.766   9
   2   1 -11 3011.36 225.921   9
   2  -1 -10 20431.0 546.718   9
   2   1 -10 19781.6 524.840   9
   2   1  -9 14906.6 427.056   9
   2  -1  -9 14744.7 451.846  14
   2   1  -8 12144.0 362.695   9
   2  -1  -8 12580.3 385.130  14
   2   1  -7 16791.2 385.261   9
   2  -1  -7 17215.0 411.250  14
   2  -1  -6 5781.74 222.324  14
   2   1  -6 6003.63 218.744  14
   2   1  -6 6045.40 209.347   9
   2   1  -5 658.678 74.6862  12
   2   1  -5 612.035 73.1573  14
   2  -1  -5 608.911 75.6420  14
   2   1  -4 23796.9 342.720  14
   2  -1  -4 23611.5 567.667  10
   2  -1  -3 15577.1 441.702  10
   2   1  -2 15231.1 313.390  13
   2   1  -1 6487.20 257.948  13
   2   1   0 32448.9 660.445  13
   2   1   1 23774.7 642.049  13
   2   1   2 1804.52 216.746  13
   2   1   3 8307.99 470.330  13
   2  -1   3 8277.41 436.941  13
  -2   1  -3 8332.20 194.300   9
  -2  -1  -3 8499.11 182.550   9
   2   1   4 7013.94 458.476  13
  -2  -1  -4 6972.82 191.824   9
  -2   1  -4 6718.65 200.226   9
   2  -1   4 6979.77 434.385  13
  -2  -1  -5 923.843 88.3988   9
  -2   1  -5 938.948 94.6638   9
   2  -1   5 843.020 185.148  13
   2   1   5 954.379 198.622  13
  -2   1  -6 16229.0 373.307   9
  -2  -1  -6 17212.1 369.825   9
  -2  -1  -7 166.973 57.4904   9
  -2   1  -7 121.506 53.9316   9
  -2  -1  -8 8557.61 312.744   9
  -2   1  -8 9330.49 335.644   9
  -2   1  -9 7780.50 334.439   9
  -2  -1  -9 7889.01 328.318   9
  -2  -1 -10 1946.76 181.093   9
   2  -1  11 152.201 71.4950   2
  -2  -1 -11 124.454 79.0240   9
   2   1  11 267.716 81.6268   2
   2  -1  12 568.057 107.939   2
  -2  -1 -12 694.824 126.634   9
   2   1  12 811.561 128.949   2
   2  -1  13 2282.67 195.952   2
   2   1  13 2226.08 205.473   2
   2   1  14 1106.72 146.077   2
   2  -1  14 1058.57 135.242   2
   2  -1  15 336.383 83.9409   2
   2   1  15 266.875 82.0388   2
   2   1  16 35.5775 54.9588   2
   2  -1  16 75.2971 52.9636   2
  -2   2  17 2717.58 180.601   2
  -2  -2  17 2680.17 159.057   2
   2   2 -16-61.0285 72.8561   3
  -2  -2  16 133.826 59.8369   2
   2  -2 -15-37.6640 66.3273   3
   2   2 -15-78.1209 78.3412   3
   2  -2 -14 3180.51 239.140   3
   2   2 -14 3378.10 257.748   3
   2  -2 -13 31.9691 64.8450   9
   2   2 -13-6.32333 69.7056   9
   2   2 -13-130.226 86.3024   3
   2  -2 -13 20.6088 58.0978   3
   2   2 -12 7216.35 351.559   3
   2  -2 -12 7217.21 379.565   9
   2  -2 -12 7345.86 347.194   3
   2   2 -12 7004.86 363.744   9
   2  -2 -11 410.856 103.570   9
   2   2 -11 379.109 97.7895   9
   2   2 -10 2517.46 198.853   9
   2  -2 -10 2763.24 212.338   9
   2  -2 -10 2601.14 218.137  14
   2   2  -9 1011.48 120.742   9
   2  -2  -9 969.265 134.085  14
   2   2  -8 3321.37 188.309   9
   2  -2  -8 3224.76 205.568  14
   2   2  -7 10434.0 301.652   9
   2  -2  -7 10492.5 329.307  14
   2  -2  -6 133456. 1070.69  14
   2  -2  -6 131336. 1760.61  13
   2   2  -6 131976. 965.604   9
   2  -2  -5 3036.62 151.849  14
   2  -2  -5 3155.81 269.624  10
   2   2  -5 3074.19 138.574   9
   2   2  -5 2876.37 143.548  12
   2   2  -4 33141.0 385.808   9
   2  -2  -4 30832.1 783.359  10
   2  -2  -3 2250.26 212.433  10
  -2  -2   2 25654.0 455.856  13
   2   2  -2 25274.2 467.495  10
  -2  -2   1 163117. 1411.46  13
   2   2   0 2567.30 209.415  13
  -2  -2   0 2957.50 226.685  13
   2   2   1 796.364 146.480  13
   2   2   2 15528.1 606.491  13
  -2  -2  -3 467.224 145.482  13
   2   2   3 477.144 155.075  13
  -2  -2  -4 1263.78 87.1699  14
  -2  -2  -4 1447.66 231.170  13
  -2  -2  -5 55.0441 46.1623   9
   2  -2   5 9.66034 79.1678  13
  -2  -2  -6 4049.75 186.904   9
  -2  -2  -7 2830.48 172.862   9
  -2  -2  -8 3589.80 210.022   9
  -2  -2  -9 976.850 122.230   9
  -2  -2 -10 3337.99 230.841   9
   2   2  11 605.231 113.898   2
   2  -2  11 479.764 93.6701   2
  -2  -2 -11 540.969 110.619   9
  -2  -2 -12 1287.93 163.683   9
   2  -2  12 1493.43 154.912   2
   2   2  12 1427.17 161.376   2
   2  -2  13 3215.16 225.120   2
   2   2  13 3064.36 235.262   2
   2   2  14-26.5418 78.4947   2
   2  -2  14-12.4120 56.4927   2
   2   2  15 1450.85 157.966   2
   2  -2  15 1212.20 129.997   2
   2   2  16 4319.45 222.064   2
  -2   3  17 1591.27 145.281   2
   2   3 -16 88.5398 62.1568   3
  -2   3  16 100.047 75.4582   2
   2   3 -15 1466.41 172.838   3
   2   3 -14 1783.73 192.926   3
   2  -3 -14 1809.53 179.787   3
   2   3 -13 4925.32 305.283   3
   2  -3 -13 4369.42 305.351   9
   2  -3 -13 4626.63 281.259   3
   2   3 -12 201.640 75.2294   3
   2  -3 -12 134.439 81.3052   9
   2  -3 -12 246.589 86.4748   3
   2  -3 -11 108.571 79.1156  14
   2   3 -11 157.581 68.5720   9
   2  -3 -11 276.002 101.960   9
   2  -3 -10 1482.12 173.169  14
   2   3 -10 1583.99 159.565   9
   2   3  -9 105.689 72.5783   9
   2  -3  -9 120.591 77.1678  14
   2   3  -8 7162.93 283.717   9
   2  -3  -8 7261.98 306.428  14
   2   3  -7 15872.8 382.203   9
   2  -3  -7 16592.5 423.485  14
   2  -3  -6 9824.53 305.305  14
   2   3  -6 9653.88 267.577   9
   2   3  -6 9526.17 281.921  12
   2  -3  -5 102.124 51.5779  14
   2   3  -5 86.9607 46.4805   9
   2  -3  -5 86.9048 92.2426  10
   2   3  -5 63.8863 53.6326  12
   2  -3  -4 27.5026 95.1328  10
   2   3  -4 58.4253 34.4796   9
   2  -3  -4 168.199 47.2820  14
   2   3  -4 57.5254 44.9051  12
   2   3  -3 2634.29 121.391  12
  -2  -3   3 2640.14 146.700  13
   2  -3  -3 2511.37 262.119  10
   2   3  -2 30888.4 627.984  10
  -2  -3   2 33065.9 650.328  13
   2   3  -1 10727.6 419.027  10
  -2  -3   1 11807.8 451.626  13
   2   3   0 96413.1 1385.45  10
  -2  -3   0 99494.3 1406.70  13
   2   3   1 1844.66 230.738  10
   2  -3   1 1981.03 93.7281   1
   2   3   2 26214.7 854.284  10
   2   3   3 951.297 191.637  10
  -2  -3  -3 985.085 187.923  13
  -2  -3  -4 20209.6 863.847  13
  -2  -3  -4 18235.6 318.940  14
  -2  -3  -5 729.311 78.1959  14
  -2  -3  -7 4473.60 214.370   9
  -2  -3  -8 1689.09 148.245   9
  -2  -3  -9 5296.74 270.320   9
  -2  -3 -10 6029.15 303.202   9
  -2  -3 -11 11564.0 445.035   9
   2   3  11 12109.9 447.396   2
  -2  -3 -12 1861.60 193.147   9
   2   3  12 1991.96 194.122   2
   2   3  13 51.3797 73.2400   2
   2   3  14 35.6416 69.8042   2
   2   3  15 2073.43 178.036   2
   2   3  16 38.0003 49.6425   2
  -2   4  17 215.230 62.0695   2
  -2   4  16 876.291 124.417   2
   2   4 -16 690.605 112.362   3
   2   4 -15-3.08648 63.0194   3
   2   4 -14 756.286 133.290   3
   2  -4 -13 213.567 76.1133   3
   2   4 -13 249.482 90.8173   3
   2  -4 -13 209.895 98.5763   9
   2   4 -12 17305.3 546.468   3
   2  -4 -12 18069.3 596.707   9
   2  -4 -11 15739.7 558.029  14
   2  -4 -10 5217.30 310.695  14
   2  -4  -9 1880.02 183.269  14
   2  -4  -8 475.092 93.3521  14
   2  -4  -7 133.906 61.1712  14
   2   4  -6 6971.14 244.403  12
   2  -4  -6 7054.24 270.752  14
   2  -4  -5 2487.46 319.036  10
   2   4  -5 2536.28 145.110  12
   2  -4  -5 2235.14 143.180  14
   2  -4  -4 155.943 56.0269  14
   2   4  -4 163.094 51.2560  12
   2  -4  -4 135.520 114.808  10
  -2  -4   4 150.460 45.2893  13
  -2  -4   3 436.413 89.0253  13
   2  -4  -3 545.326 154.177  10
   2   4  -3 417.566 57.6656  12
   2  -4  -3 473.673 65.4350  14
  -2  -4   2 26428.6 676.056  13
   2  -4  -2 25410.7 391.559  14
   2  -4  -2 26418.0 869.357  10
   2   4  -2 24559.4 652.129  10
   2   4  -1 4652.47 323.826  10
  -2  -4   1 4917.01 322.044  13
   2   4   0 13397.8 582.704  10
  -2  -4   0 14314.4 592.849  13
   2   4   1 1301.80 213.259  10
  -2  -4  -1 1398.03 227.996  13
  -2   4  -1 1303.55 92.4618   8
   2  -4   1 1319.92 80.8552   1
  -2   4  -2 15795.9 315.961   8
   2   4   2 15808.4 720.750  10
  -2  -4  -2 16225.2 734.042  13
  -2   4  -3 181.951 59.6040   8
  -2  -4  -3 109.370 32.3572  14
  -2  -4  -3 265.170 127.703  13
  -2  -4  -4 8795.56 228.089  14
  -2  -4  -5 799.671 83.6387  14
  -2  -4  -6 2455.52 152.672  14
  -2  -4  -8 386.597 88.9498   9
  -2  -4  -9 843.159 121.889   9
  -2  -4 -10 106.631 72.5371   9
  -2  -4 -11 6628.15 335.908   9
   2   4  11 6827.23 339.676   2
   2   4  12 1743.13 177.471   2
   2   4  13 1404.14 172.000   2
   2   4  14 696.590 119.975   2
   2   4  15 1189.51 137.313   2
   2   4  16 1109.00 114.803   2
  -2   5  17 433.496 81.3384   2
  -2   5  16 638.892 105.842   2
   2   5 -15 3743.44 242.089   3
   2   5 -14 2917.49 228.386   3
   2   5 -13 1304.04 163.081   3
   2   5 -12 410.833 95.1662   3
   2  -5 -12 539.933 129.843   9
  -2   5  12 430.368 115.413   6
   2  -5 -11 3807.75 276.792  14
  -2   5  11 3941.12 290.938   6
   2   5 -11 4008.49 254.791   3
   2  -5 -10-36.3896 74.3161  14
   2  -5  -9 520.143 112.424  14
   2  -5  -8 49.0714 66.5663  14
   2  -5  -7 4284.61 237.621  14
   2   5  -6 5456.73 223.612  12
   2  -5  -6 5752.99 254.864  14
   2   5  -5 1467.45 116.675  12
   2  -5  -5 1533.91 131.942  14
   2  -5  -4 468.152 76.3436  14
   2   5  -4 465.145 68.7787  12
   2   5  -3 8847.05 233.866  12
   2  -5  -3 8617.30 259.103  14
  -2  -5   3 8635.71 410.996  13
   2   5  -3 8952.33 212.765   8
  -2  -5   2 4227.90 310.745  13
   2  -5  -2 4481.78 181.882  14
   2  -5  -2 4834.25 425.848  10
   2   5  -2 4412.81 139.728   8
  -2  -5   1 28833.8 868.950  13
   2   5  -1 27936.7 863.731  10
   2   5  -1 29008.5 332.012   8
   2  -5  -1 28672.8 445.523  14
  -2  -5   0 2250.93 267.572  13
  -2   5   0 2694.66 140.238   8
   2  -5   0 2515.16 103.005   1
   2   5   0 2538.69 294.493  10
  -2   5  -1 45248.6 565.170   8
   2   5   1 44675.4 1245.07  10
   2  -5   1 44329.0 466.107   1
  -2  -5  -1 46233.0 1245.98  13
  -2   5  -2 17396.0 357.899   8
  -2   5  -3 474.605 81.9972   8
  -2   5  -4 12036.9 333.417   8
  -2   5  -5 10039.5 318.301   8
  -2  -5  -8 4299.67 236.814   9
  -2  -5  -9 8261.80 344.065   9
  -2  -5 -10 1171.06 144.444   9
   2   5  10 1372.94 154.600   2
   2   5  10 1172.40 183.254   6
  -2   5 -11 931.691 146.887   8
   2   5  11 794.409 129.304   2
   2   5  12 5660.76 313.717   2
   2   5  13 14404.1 490.722   2
   2   5  14 779.380 121.998   2
   2   5  15 105.198 64.8643   2
   2   5  16 318.117 67.8991   2
  -2   6  16 129.577 62.2521   2
  -2   6  15 510.324 109.191   2
   2   6 -15 518.060 98.7832   3
  -2   6  14 340.869 109.198   6
   2   6 -14 481.186 112.097   3
   2   6 -13 1869.92 184.235   3
  -2   6  13 2054.25 221.659   6
   2  -6 -12 3068.42 255.506   9
  -2   6  12 3171.71 280.809   6
   2  -6 -12 3224.07 270.891  14
   2   6 -12 3375.52 239.704   3
   2   6 -11 1125.10 141.870   3
   2  -6 -11 800.406 139.398  14
  -2   6  11 967.718 157.751   6
   2  -6 -10 5.48844 72.8269  14
   2  -6  -9 10459.1 427.240  14
   2  -6  -8 1457.01 164.262  14
   2  -6  -7 1382.17 149.263  14
   2  -6  -6 4469.23 234.910  14
   2   6  -6 4224.45 202.123  12
   2   6  -5 9095.22 267.605   8
   2   6  -5 9075.34 282.681  12
   2  -6  -5 9278.94 322.022  14
   2  -6  -4 31023.7 548.220  14
   2   6  -4 29940.4 476.025  12
   2   6  -4 30004.6 456.911   8
   2  -6  -3 42213.1 611.209  14
   2   6  -3 42833.4 534.134  12
   2   6  -3 42225.2 501.065   8
   2   6  -2 2584.12 121.779   8
  -2  -6   2 2193.39 252.921  13
   2  -6  -2 2738.35 156.411  14
   2  -6  -1 3897.75 183.290  14
  -2  -6   1 4155.38 376.625  13
  -2   6   0 832.986 92.3458   8
  -2   6  -1 588.017 84.0544   8
   2  -6   1 437.996 54.4520   1
   2  -6   2 6140.16 198.944   1
  -2   6  -2 6322.03 243.068   8
  -2   6  -3 1386.62 124.030   8
  -2   6  -4 81905.5 934.406   8
  -2   6  -5 1335.43 130.458   8
  -2   6  -6 6883.48 302.804   8
  -2   6  -7 649.073 112.852   8
  -2   6  -8 2785.01 214.676   8
  -2   6  -9 4906.75 298.848   8
   2   6  10 6707.26 362.516   5
   2   6  10 6408.99 322.483   2
   2   6  10 6144.13 402.808   6
  -2   6 -10 7125.06 369.613   8
   2   6  11 1889.62 183.756   2
  -2   6 -11 1757.84 191.230   8
   2   6  12 1306.98 160.834   2
   2   6  13 3690.23 244.463   2
   2   6  14 1144.11 138.360   2
   2   6  15 1184.47 123.423   2
  -2   7  16 487.388 84.2586   2
  -2   7  15 2283.75 176.333   2
  -2   7  14-30.5810 74.2613   6
  -2   7  14 12.9265 55.9432   2
   2   7 -14-39.8901 52.0215   3
   2   7 -13 11176.8 409.058   3
  -2   7  13 11429.0 517.452   6
  -2   7  12 953.744 164.601   6
  -2   7  11 344.647 115.443   6
   2   7 -11 143.148 68.4564   8
   2  -7 -11 248.330 99.6622  14
   2   7 -10 1151.39 142.537   8
  -2   7  10 1345.36 183.053   6
   2  -7 -10 1091.24 159.517  14
   2  -7  -9 6090.78 336.913  14
   2   7  -9 5811.09 295.087   8
   2  -7  -8 801.318 127.612  14
   2   7  -8 933.633 117.469   8
   2   7  -7 161.933 60.5358   8
   2  -7  -7 193.621 70.4369  14
   2   7  -6 3997.30 205.672   8
   2  -7  -6 4128.26 239.379  14
   2  -7  -5 528.623 91.5356  14
   2   7  -5 560.141 81.1257   8
   2  -7  -4 915.583 115.258  14
   2   7  -4 929.529 91.9259   8
   2   7  -4 1024.83 100.238  12
   2   7  -3 19471.1 379.257  12
   2  -7  -3 18829.4 445.202  14
   2   7  -3 19572.3 381.448   8
   2   7  -2 6753.29 217.833  12
   2  -7  -2 6433.87 257.809  14
   2  -7  -1 11036.5 328.473  14
   2  -7   0 28248.6 524.292  14
  -2   7   0 27581.4 507.587   8
  -2   7  -1 9585.61 306.821   8
  -2   7  -2 4815.61 229.395   8
   2  -7   3 30724.8 494.972   1
  -2   7  -3 30402.9 579.799   8
  -2   7  -4 3129.47 196.760   8
  -2   7  -5 20645.4 522.739   8
  -2   7  -6 2523.19 196.010   8
  -2   7  -7 16421.8 510.726   8
  -2   7  -8 33764.0 766.162   8
  -2   7  -9 7306.49 377.936   8
   2   7   9 7025.11 325.029   2
   2   7   9 6726.50 413.661   6
  -2   7 -10 5617.26 341.042   8
   2   7  10 5678.74 301.465   2
   2   7  10 5160.13 377.430   6
   2   7  10 5666.88 338.273   5
   2   7  11 12261.3 490.452   5
   2   7  11 11575.8 432.070   2
   2   7  12 2167.18 187.948   2
   2   7  12 2257.33 207.473   5
   2   7  13 175.753 72.7759   2
   2   7  14 393.159 86.1940   2
   2   7  15 192.041 58.0808   2
  -2   8  16 512.695 69.3627   2
  -2   8  15 446.305 78.9369   2
  -2   8  14 2181.17 170.020   2
  -2   8  14 2251.39 224.456   6
  -2   8  13 162.961 99.6185   6
  -2   8  13 266.543 81.0143   2
  -2   8  12 1444.56 196.436   6
  -2   8  11 1355.61 195.932   6
   2  -8 -11 1324.64 178.492  14
  -2   8  10 10499.8 498.851   6
   2  -8 -10 9551.69 447.080  14
   2   8  -9 29274.2 694.344   4
  -2   8   9 31033.2 822.616   6
   2   8  -9 30349.1 693.972   8
   2  -8  -9 29863.2 760.933  14
   2   8  -8 7802.77 337.619   8
   2  -8  -8 7605.98 374.428  14
   2  -8  -7 453.243 110.627  14
   2   8  -7 424.346 90.1860   8
   2  -8  -6 6226.01 302.981  14
   2  -8  -5 3337.35 221.734  14
   2  -8  -4 392.394 88.1721  14
   2  -8  -3 14559.3 419.010  14
   2  -8  -2 1597.77 145.658  14
   2  -8  -1 12117.7 372.806  14
   2  -8   0 5863.70 260.983  14
  -2   8  -1 937.457 115.907   8
  -2   8  -2 10910.6 365.941   8
  -2   8  -3 7267.72 310.503   8
  -2   8  -4 8957.12 351.729   8
  -2   8  -5 1639.63 168.183   8
  -2   8  -6 13082.1 452.912   8
  -2   8  -7 5853.92 319.834   8
   2   8   8 8322.47 451.071   6
  -2   8  -8 8354.08 399.549   8
  -2   8  -9 23934.4 687.318   8
   2   8   9 22224.8 766.246   6
  -2   8 -10 1566.44 185.667   8
   2   8  10 1530.72 200.204   5
   2  -8  10 1774.99 192.397   1
   2   8  10 1506.87 231.494   6
   2   8  11 4452.71 303.467   5
   2   8  11 4472.48 264.175   2
   2   8  12 1025.33 129.017   2
   2   8  12 887.076 141.757   5
   2   8  13 4001.45 229.170   2
   2   8  14 270.940 70.8627   2
   2   8  15 8845.05 255.217   2
  -2   9  14 94.5380 80.5078   6
  -2   9  13 117.600 91.8766   6
  -2   9  12 21.3350 93.2791   6
  -2   9  10 3682.85 310.249   6
   2  -9 -10 3285.82 268.204  14
   2   9  -9 12117.8 470.430   4
  -2   9   9 13465.3 556.960   6
   2  -9  -9 12478.4 499.089  14
   2   9  -8 9093.76 388.955   4
  -2   9   8 9489.50 455.482   6
   2  -9  -8 9094.92 417.728  14
   2  -9  -7 105.726 81.6202  14
   2  -9  -6 2473.12 204.287  14
   2  -9  -5 4508.33 268.440  14
   2  -9  -4 937.224 129.647  14
   2  -9  -3 46.4504 67.8218  14
   2  -9  -2 1433.28 149.682  14
   2  -9  -1 58.0974 64.7828  14
   2  -9   0-23.4407 65.6189  14
   2  -9   1 347.228 86.5504  14
  -2   9  -2 491.308 102.030   8
  -2   9  -3 1319.25 151.725   8
  -2   9  -4 169.635 74.7931   8
  -2   9  -5 21032.0 591.198   8
  -2   9  -6 6387.29 341.858   8
  -2   9  -7 3803.98 271.995   8
   2   9   7 4080.59 318.312   6
  -2   9  -8 3409.82 263.837   8
   2   9   8 3443.48 301.656   6
   2   9   9-5.11163 92.0560   6
   2   9   9 74.7208 88.6485   5
  -2   9  -9 4.15782 68.0087   8
   2   9  10 554.000 146.076   6
   2   9  10 647.842 130.160   5
   2   9  11 5356.77 326.917   5
   2   9  12-23.9842 65.3081   5
   2   9  13 1970.11 172.207   5
  -2  10  14 846.514 111.999   5
  -2  10  13 215.578 109.879   6
  -2  10  12 657.067 144.233   6
  -2  10  11 132.426 97.5863   6
  -2  10  10 275.655 119.610   6
   2  10  -9 465.236 150.301   4
   2 -10  -9 195.524 78.8135  14
  -2  10   9 173.602 101.022   6
  -2  10   8 89.2917 81.1317   6
   2 -10  -8 44.2155 63.5889  14
   2  10  -8 186.080 98.3009   4
  -2  10   7 122.134 99.0197   6
   2  10  -7 317.596 117.174   4
   2 -10  -7 46.0046 70.3892  14
   2 -10  -6 194.001 80.9898  14
   2 -10  -5 315.822 81.1876  14
   2 -10  -4 128.031 70.2354  14
   2 -10  -3 40.3195 57.8527  14
   2 -10  -2 576.075 105.963  14
   2 -10  -1 637.204 110.811  14
   2 -10   0 4273.52 259.159  14
   2 -10   1 126.682 66.9712  14
   2 -10   2 1045.99 133.547  14
  -2  10  -3 974.776 142.321   8
  -2  10  -4 11853.3 452.419   8
  -2  10  -5 46.3894 65.6399   8
  -2  10  -6 2760.13 235.581   8
   2  10   6 2678.63 247.268   6
  -2  10  -7 76.1918 85.6825   8
   2  10   7 264.496 104.969   6
   2  10   8 52.4359 92.7611   6
   2  10   8 79.0767 93.6514   5
  -2  10  -8-32.4320 78.0433   8
   2  10   9 229.295 109.735   5
   2  10   9-38.5620 91.1682   6
   2  10  10-72.9215 82.2767   5
   2  10  11 1481.42 179.380   5
   2  10  12 139.037 92.1399   5
   2  10  13 266.081 77.8249   5
  -2  11  14 234.210 65.3300   5
  -2  11  13 253.988 92.4169   6
  -2  11  12 1151.69 178.740   6
  -2  11  11-73.2030 101.803   6
  -2  11  10 1065.30 178.516   6
  -2  11   9 637.725 148.433   6
   2  11  -9 1079.34 188.846   4
   2  11  -8 43.1220 78.7020   4
   2 -11  -8 69.4604 64.5221  14
  -2  11   8 32.2703 82.6212   6
  -2  11   7 6527.64 386.880   6
   2 -11  -7 6336.59 354.706  14
   2  11  -7 6150.13 335.760   4
   2  11  -6 3682.22 258.227   4
   2 -11  -6 3988.10 277.640  14
  -2  11   6 3950.75 302.730   7
  -2  11   6 4021.44 299.677   6
   2  11  -5 130.830 65.9996   4
  -2  11   5 205.591 88.0705   7
   2 -11  -5 220.103 80.0470  14
  -2  11   5 233.908 94.0172   6
   2 -11  -4 1374.57 166.080  14
   2 -11  -3 13886.5 488.669  14
   2 -11  -2 409.461 98.4959  14
   2 -11  -1 308.114 92.8394  14
   2 -11   0 1198.76 147.738  14
   2 -11   1 8.31295 59.2084  14
   2 -11   2 1927.10 194.705  14
   2 -11   3 798.817 137.738  14
  -2  11  -4 7604.82 370.668   8
  -2  11  -5 3149.15 255.087   8
   2  11   5 3174.24 266.957   6
   2  11   6 1030.58 170.470   6
  -2  11  -6 937.299 150.949   8
  -2  11  -7 3064.60 259.936   8
   2  11   7 2877.14 279.808   6
   2  11   7 3111.56 273.800   5
   2  11   8 417.654 124.776   5
   2  11   8 309.726 124.011   6
   2  11   9 1341.19 203.365   6
   2  11   9 1440.05 186.294   5
   2  11  10 3397.69 270.205   5
   2  11  11 55.4973 75.7678   5
   2  11  12 783.687 120.287   5
   2  11  13 6.10197 46.7318   5
  -2  12  13 880.787 118.843   5
  -2  12  12 133.873 90.8048   6
  -2  12  11 285.953 121.433   6
  -2  12  10 291.414 113.809   6
   2  12  -8 189.287 118.342   4
  -2  12   8 154.843 90.2349   6
  -2  12   7 109.529 95.8182   6
   2  12  -7 336.742 128.040   4
   2  12  -6 329.771 121.744   4
  -2  12   6 293.659 108.267   6
  -2  12   5 172.965 107.212   7
  -2  12   5 126.812 93.9716   6
   2  12  -5 18.3721 85.0212   4
   2 -12  -5 282.476 101.643  14
   2  12  -4 837.935 124.615   4
   2 -12  -4 942.349 140.722  14
  -2  12   4 754.243 137.071   7
   2  12  -3 18259.2 557.874   4
   2 -12  -3 18339.2 583.129  14
   2  12  -2 11247.0 433.643   4
   2 -12  -2 12248.3 472.807  14
   2  12  -1 15197.8 508.147   4
   2 -12  -1 15495.3 535.627  14
   2  12   0 12918.7 463.569   4
   2 -12   0 12511.9 481.470  14
   2  12   1 258.398 91.6189   4
   2 -12   1 250.433 97.4851  14
   2 -12   2 949.031 150.166  14
   2  12   3 1096.92 155.723   5
   2 -12   3 971.572 148.694  14
   2 -12   4 7461.21 391.869  14
   2  12   4 7415.59 389.631   5
   2 -12   5 20.3699 70.3362  14
   2  12   5-20.3175 80.0290   5
   2  12   6 1002.38 167.668   5
   2  12   6 851.244 154.075   6
   2  12   7 103.076 103.879   5
   2  12   7 49.2790 90.6202   6
   2  12   8 159.700 104.186   5
   2  12   8 213.088 117.720   6
   2  12   9 460.584 128.817   5
   2  12  10 141.171 100.174   5
   2  12  11 996.291 143.794   5
   2  12  12 1566.86 143.961   5
  -2  13  12 121.467 72.2151   5
  -2  13  12 160.400 75.9415   6
  -2  13  11 357.334 105.988   6
  -2  13  10 1192.65 180.590   6
   2  13  -9 1974.22 204.144   4
  -2  13   9 913.612 164.994   6
   2  13  -8 1253.81 179.286   4
  -2  13   7 4308.41 313.896   6
   2  13  -7 3970.58 268.712   4
   2  13  -6 128.649 92.5076   4
  -2  13   6 157.218 83.4513   6
   2  13  -5 6790.62 348.232   4
   2  13  -4 4797.16 293.415   4
  -2  13   4 4747.47 317.386   7
   2  13  -3 8018.29 377.249   4
   2 -13  -2 8468.35 403.866  14
   2  13  -2 8787.57 393.024   4
   2 -13  -1 6691.94 360.043  14
   2  13  -1 6598.04 339.675   4
   2 -13   0 532.072 116.462  14
   2  13   0 413.282 103.018   4
   2 -13   1 10620.9 458.470  14
   2  13   1 10531.8 434.395   4
   2  13   2 32101.4 750.854   4
   2 -13   2 31937.4 801.095  14
   2 -13   3 30455.3 786.099  14
   2  13   3 29803.3 727.145   4
   2  13   4 2250.15 218.250   5
   2  13   5 348.608 96.8803   5
   2  13   6 6986.67 383.706   5
   2  13   7 1770.69 206.419   5
   2  13   8 3017.74 252.223   5
   2  13   9-61.6016 92.2800   5
   2  13  10 4025.07 261.423   5
   2  13  11 367.024 86.4982   5
  -2  14  11 587.705 102.039   6
  -2  14  11 634.934 104.422   5
  -2  14  10 115.584 74.1042   5
  -2  14  10 117.549 75.5543   6
  -2  14   9 224.884 99.5418   6
  -2  14   8 1206.91 162.151   6
   2  14  -8 1853.10 190.952   4
   2  14  -7 80.1195 82.0976   4
  -2  14   7 132.512 80.7641   6
   2  14  -6 514.744 125.665   4
  -2  14   5 7518.93 332.694   4
   2  14  -5 7448.33 352.085   4
   2  14  -4 5384.66 306.298   4
   2  14  -3 11707.9 447.181   4
   2  14  -2 6222.17 331.607   4
   2  14  -1 457.855 107.962   4
   2  14   0 5313.79 305.800   4
   2  14   1 451.844 106.301   4
   2  14   2 4679.45 284.749   4
   2  14   3 4522.04 283.594   4
   2  14   4 31.8724 74.9505   4
   2  14   4 68.1874 72.0165   5
   2  14   5 10530.3 414.076   4
   2  14   5 9917.77 432.237   5
   2  14   6 337.199 110.635   5
   2  14   7 274.625 101.876   5
   2  14   8 537.070 111.900   5
   2  14   9 44.1807 69.7936   5
   2  14  10 619.131 100.070   5
   2  14  10 592.897 76.5715   4
  -2  15  10 1126.48 94.8325   4
  -2  15  10 1116.22 118.298   5
  -2  15   9 1458.12 146.324   5
  -2  15   9 1290.73 145.567   6
  -2  15   9 1481.40 118.219   4
  -2  15   8 624.594 89.7930   4
  -2  15   8 486.335 100.999   5
  -2  15   8 570.391 110.277   6
   2  15  -7 1102.03 139.748   4
  -2  15   7 563.225 92.2248   4
   2  15  -6 727.517 114.094   4
  -2  15   6 612.563 98.4133   4
  -2  15   5 59.7953 50.1853   4
   2  15  -5 178.630 89.6820   4
   2  15  -4 1254.01 150.213   4
   2  15  -3 1465.07 154.271   4
   2  15  -2 895.645 128.985   4
   2  15  -1 136.481 78.4650   4
   2  15   0 1556.44 167.500   4
   2  15   1 440.960 102.473   4
   2  15   2 178.560 91.6379   4
   2  15   3 125.043 77.3648   4
   2  15   4 606.027 109.176   4
   2  15   5 654.884 118.452   4
   2  15   5 666.523 116.017   5
   2  15   6 927.674 131.659   5
   2  15   6 995.604 123.206   4
   2  15   7 329.484 74.4297   4
   2  15   7 374.198 92.7762   5
   2  15   8 371.530 80.5340   4
   2  15   8 339.251 80.6970   5
   2  15   9-19.8150 47.1948   4
   2  15   9 24.3741 50.9285   5
  -2  16   8 204.399 58.8878   5
   2  16  -7 865.651 122.502   4
   2  16  -6 457.518 99.1599   4
   2  16  -5 2272.89 173.128   4
   2  16  -4 268.740 87.3393   4
   2  16  -3 186.945 65.5162   4
   2  16  -2 138.328 76.6198   4
   2  16  -1 69.2198 65.5872   4
   2  16   0-104.230 92.7170   4
   2  16   1 1627.31 157.440   4
   2  16   2 985.799 132.833   4
   2  16   3 82.5583 73.1445   4
   2  16   4 37.6939 61.1450   4
   2  16   5 57.3992 58.9140   4
   2  16   6 661.271 98.5167   5
   2  16   6 594.239 91.1604   4
   2  16   7 126.775 56.2827   4
   2  16   7 40.5240 43.7230   5
   2  17  -6 759.326 94.9036   4
   2  17  -5 1758.55 133.774   4
   2  17  -4 1157.85 113.351   4
   2  17  -3 597.729 91.5835   4
   2  17  -2 42.5419 51.1057   4
   2  17  -1 280.632 72.7471   4
   2  17   0-47.3143 67.8164   4
   2  17   1-43.9381 67.6268   4
   2  17   2-138.063 72.4504   4
   2  17   3 396.240 79.1019   4
   2  17   4-6.89713 53.1661   4
   2  17   5 111.026 55.1602   4
  -3   0  18 1370.02 110.046   2
  -3   0  17-47.2772 57.6646   2
   3   0 -16 3778.58 245.549   3
   3   0 -15 4.28340 63.4470   3
   3   0 -14 4301.35 284.792   3
   3   0 -13-31.2330 63.3547   3
   3   0 -13-39.8455 70.7707   9
   3   0 -12 2536.98 218.595   9
   3   0 -12 2625.33 218.507   3
   3   0 -11 64.0868 77.7235   9
   3   0 -10 2950.55 213.819   9
   3   0  -9-41.2503 70.8423  14
   3   0  -9 15.0722 57.9015   9
   3   0  -8 2037.72 163.667  14
   3   0  -7-5.40755 53.5859  14
   3   0  -6 15866.4 357.949  14
   3   0  -5 91.4157 42.6603  10
   3   0  -5 41.2701 43.9162  12
   3   0  -5 57.2100 50.1326  14
   3   0  -4 977.970 85.2242  12
   3   0  -4 960.685 81.1685  14
   3   0  -3 39.1326 37.3534  12
   3   0  -2 84703.9 573.422  12
   3   0   1 328.020 140.859  13
   3   0   2 67398.6 1333.85  13
   3   0   2 68603.9 600.884   1
   3   0   3-2.44674 84.2925  13
   3   0   3 14.6983 44.2840   1
  -3   0  -4 28162.7 402.536   9
   3   0   4 28648.2 1013.74  13
  -3   0  -5-11.6769 40.2771   9
  -3   0  -6 8172.10 270.145   9
  -3   0  -7 148.957 62.1685   9
  -3   0  -8 22096.2 518.545   9
   3   0  11 56.6752 61.3539   2
   3   0  12 1785.01 179.123   2
   3   0  12 1577.83 182.647   1
   3   0  13-8.37207 70.4086   2
   3   0  14 219.954 87.7680   2
   3   0  15-89.7746 61.5441   2
   3   0  16 960.566 104.210   2
  -3  -1  17-6.17447 54.7019   2
  -3   1  17-81.3194 66.6991   2
   3   1 -16 452.402 98.3946   3
   3  -1 -16 426.987 95.5506   3
   3  -1 -15 1977.60 190.299   3
   3   1 -15 2308.59 211.264   3
   3   1 -14 478.795 103.571   3
   3  -1 -14 386.196 106.275   3
   3  -1 -13 2087.43 207.918   9
   3   1 -13 2194.92 214.306   9
   3  -1 -13 2274.78 209.690   3
   3   1 -13 2022.33 196.158   3
   3  -1 -12 10266.6 408.596   3
   3  -1 -12 10060.0 435.353   9
   3   1 -12 9881.41 407.139   3
   3   1 -12 9527.17 417.376   9
   3  -1 -11 205.480 85.8164   9
   3   1 -11 261.679 89.8813   9
   3  -1 -10 15917.0 511.778  14
   3  -1 -10 15600.7 479.849   9
   3   1 -10 15277.0 463.172   9
   3   1  -9 566.955 98.2599   9
   3  -1  -9 510.081 102.890  14
   3  -1  -8 10501.6 353.890  14
   3   1  -8 9877.87 324.225   9
   3   1  -7 5143.04 215.543   9
   3   1  -7 5074.70 225.955  14
   3  -1  -7 5461.49 234.664  14
   3   1  -6 51968.5 647.129  12
   3  -1  -6 51637.0 664.322  14
   3   1  -6 53141.6 647.759  14
   3   1  -5 1504.93 105.751  14
   3  -1  -5 1663.03 168.676  10
   3   1  -5 1558.83 112.734  12
   3  -1  -5 1514.24 112.077  14
   3  -1  -5 1567.48 110.758  12
   3  -1  -4 7814.50 213.948  14
   3   1  -4 7438.72 194.466  14
   3  -1  -4 7302.03 203.991  12
   3  -1  -4 7174.07 340.403  10
   3   1  -4 7408.73 214.895  12
   3  -1  -3 55242.3 498.278  12
   3   1  -3 54705.5 712.658  13
   3   1  -2 826.955 122.858  13
   3   1  -1 80375.6 1145.89  13
   3   1   0 165675. 828.196   1
   3   1   0 165286. 1807.22  13
   3   1   1 24474.8 330.183   1
   3   1   1 24194.6 766.458  13
   3   1   2 101390. 1679.84  13
   3   1   2 99071.3 706.207   1
   3   1   3 407.671 61.3649   1
   3   1   3 652.948 170.082  13
  -3  -1  -3 438.059 51.1888   9
   3  -1   3 373.099 134.945  13
   3  -1   4 1198.10 218.033  13
  -3  -1  -4 1263.39 89.7497   9
  -3  -1  -5 17990.3 351.320   9
  -3  -1  -6 8445.67 264.632   9
  -3  -1  -7 681.852 92.1985   9
  -3  -1  -8 3008.24 192.939   9
  -3  -1  -9 9885.85 369.633   9
  -3  -1 -10 1072.09 138.028   9
   3  -1  11 628.436 112.173   2
   3   1  11 632.604 113.510   2
   3   1  11 651.510 118.410   1
   3   1  12 4569.23 287.626   2
   3  -1  12 4435.01 274.870   2
   3  -1  12 4509.69 299.574   1
   3  -1  13 1091.44 142.157   2
   3   1  13 1126.60 150.242   2
   3   1  14 2368.65 194.502   2
   3  -1  14 2476.40 195.259   2
   3   1  15 1520.48 150.389   2
   3  -1  15 1441.51 136.026   2
   3   1  16 1199.31 116.537   2
   3  -1  16 1066.78 102.236   2
  -3  -2  17 174.855 53.7476   2
  -3   2  17 142.656 64.7453   2
   3   2 -16 3263.21 230.158   3
   3  -2 -16 2895.23 209.432   3
   3   2 -15 282.553 92.0129   3
   3  -2 -15 223.056 77.6742   3
   3   2 -14 744.602 139.081   3
   3  -2 -14 597.687 117.490   3
   3   2 -13 82.5017 68.8772   3
   3   2 -13 63.3301 66.2936   9
   3  -2 -13-39.1179 60.5401   3
   3  -2 -13 110.211 84.1140   9
   3  -2 -12 150.448 87.0678   9
   3   2 -12 80.6132 73.3292   3
   3   2 -12-55.1928 68.0833   9
   3  -2 -12 105.579 68.9341   3
   3   2 -11 864.908 133.643   9
   3  -2 -11 766.080 131.221   9
   3  -2 -11 681.415 123.461  14
   3   2 -10 757.868 116.162   9
   3  -2 -10 649.575 114.492  14
   3   2  -9 1465.14 138.049   9
   3  -2  -9 1624.79 164.003  14
   3  -2  -8 63039.1 883.701  14
   3   2  -8 60180.2 778.411   9
   3   2  -7 26388.7 477.999   9
   3  -2  -7 26468.4 532.147  14
   3  -2  -6 830.526 98.6973  14
   3   2  -6 828.708 86.0173   9
   3   2  -6 910.074 102.581  12
   3  -2  -5 4812.10 332.866  10
   3   2  -5 4737.75 165.163   9
   3  -2  -5 4696.97 194.869  14
   3   2  -5 5071.01 199.421  12
   3  -2  -4 14120.2 303.817  14
   3  -2  -4 14084.4 555.452  10
   3   2  -4 14147.6 244.387   9
   3   2  -4 14081.0 302.045  12
   3  -2  -3 11419.5 249.735  14
   3  -2  -3 11656.7 217.363  12
   3   2  -2 1213.16 139.667  13
   3  -2  -2 1256.01 79.0968   1
   3  -2  -2 1535.39 92.5794  14
   3   2  -1 25054.6 318.935   1
   3  -2  -1 24807.9 337.117   1
   3   2  -1 25682.3 691.836  13
   3  -2  -1 24915.5 328.923  14
   3  -2   0 621.367 65.0063   1
   3   2   0 539.902 159.782  13
   3  -2   1 48495.1 503.145   1
  -3   2  -1 47359.0 460.432   8
   3   2   1 49129.3 1144.16  13
   3   2   1 48123.9 451.053   1
  -3  -2  -1 49070.8 1111.09  13
   3   2   2 11364.0 235.127   1
  -3  -2  -2 11792.7 590.476  13
   3   2   2 12008.5 612.383  13
   3  -2   2 11640.9 259.848   1
  -3   2  -2 11590.8 238.517   8
  -3  -2  -3 800.459 61.7182   9
   3   2   3 765.098 73.4014   1
   3   2   3 800.173 186.983  13
  -3  -2  -4 98.1280 42.1885   9
   3   2   4 91.0553 36.7823   1
  -3  -2  -5 1546.89 106.633   9
   3   2   5 1381.45 105.979   1
  -3  -2  -6 1228.30 106.542   9
  -3  -2  -7 4302.27 205.570   9
  -3  -2  -8 4894.34 241.193   9
  -3  -2  -9 1419.76 143.796   9
   3   2  10 719.376 123.463   2
  -3  -2 -10 760.631 120.057   9
   3  -2  11 1138.32 142.854   2
   3   2  11 1150.83 145.797   2
  -3  -2 -11 1101.47 145.191   9
   3  -2  12 1653.10 168.119   2
   3   2  12 1740.57 183.100   2
   3   2  13 1558.98 175.792   2
   3  -2  13 1697.61 169.306   2
   3  -2  14 3731.45 227.991   2
   3   2  14 3903.74 247.827   2
   3  -2  15 1157.54 116.187   2
   3   2  15 1159.73 134.006   2
   3   2  16-10.3467 46.6704   2
  -3   3  17 28.3954 54.4110   2
   3   3 -16 1296.41 150.846   3
   3   3 -15 3634.42 258.519   3
   3  -3 -15 3412.99 235.766   3
   3  -3 -14 582.727 107.939   3
   3   3 -14 762.479 144.788   3
   3  -3 -13 875.557 150.349   9
   3  -3 -13 969.690 138.944   3
   3   3 -13 915.539 142.125   3
   3  -3 -12 22942.3 668.099   9
   3  -3 -12 22328.4 591.270   3
   3   3 -12 22355.2 622.373   3
   3  -3 -11 1764.21 195.122  14
   3   3 -11 1781.88 176.029   9
   3   3 -10 13631.9 440.535   9
   3  -3 -10 13648.4 488.135  14
   3   3  -9 127.470 70.1909   9
   3  -3  -9 43.3424 75.6848  14
   3   3  -8 10793.2 332.481   9
   3  -3  -8 11149.3 385.978  14
   3  -3  -7 7466.75 293.555  14
   3   3  -7 7532.36 251.345   9
   3   3  -7 7338.02 278.449  12
   3   3  -6 5498.05 200.614   9
   3  -3  -6 5593.77 238.852  14
   3   3  -6 5620.02 229.968  12
   3  -3  -5 10943.7 303.225  14
   3   3  -5 11339.7 304.263  12
   3   3  -5 10619.9 246.065   9
   3  -3  -5 11482.2 586.676  10
   3  -3  -4 18490.3 732.451  10
   3   3  -4 18439.9 277.207   9
   3   3  -4 18582.5 355.816  12
   3  -3  -4 19150.1 369.612  14
   3   3  -3 285.566 74.7892  10
   3  -3  -3 294.575 58.9632  14
   3   3  -3 313.191 61.3513  12
  -3  -3   2 804.548 138.161  13
   3   3  -2 864.778 132.947  10
   3  -3  -2 773.810 66.4014   1
   3  -3  -2 783.297 78.3464  14
   3  -3  -1 131904. 850.330  14
  -3  -3   1 133704. 1646.69  13
   3  -3  -1 130696. 790.874   1
  -3   3   0 8824.71 216.989   8
   3  -3   0 8823.19 213.233   1
  -3  -3   0 8765.85 470.028  13
  -3  -3  -1 58741.2 1300.02  13
  -3   3  -1 60184.4 562.683   8
   3  -3   1 57260.6 571.293   1
   3   3   1 58343.5 486.646   1
   3   3   1 57846.9 1269.25  13
   3   3   2 1436.00 85.2772   1
  -3   3  -2 1360.96 99.8175   8
  -3  -3  -2 1285.50 230.325  13
   3  -3   2 1289.52 97.2569   1
   3   3   3 6086.87 179.799   1
  -3  -3  -3 5960.18 154.628   9
  -3   3  -3 6168.20 206.708   8
   3   3   4 15078.0 306.098   1
  -3  -3  -4 15301.3 287.305   9
   3   3   5 9790.82 264.200   1
  -3  -3  -5 9912.24 262.329   9
  -3  -3  -6 980.081 99.1992   9
   3   3   6 1010.70 99.2786   1
  -3  -3  -7 20959.6 457.302   9
  -3  -3  -8 816.321 103.398   9
  -3  -3  -9 2437.53 183.969   9
   3   3  10 209.331 78.8877   2
   3   3  11 3194.35 243.234   2
   3   3  12 1064.14 149.107   2
   3   3  13 293.360 92.0256   2
   3   3  14 195.706 94.2871   2
   3   3  15 125.283 68.3331   2
   3   3  16 13.1716 49.5718   2
  -3   4  17 567.869 91.1721   2
   3   4 -16 257.116 74.1751   3
   3   4 -15 1051.61 143.548   3
   3   4 -14 3496.24 256.146   3
   3  -4 -13 4512.64 316.519   9
   3   4 -13 4854.69 305.337   3
   3  -4 -12 34299.9 828.977   9
   3  -4 -12 33096.1 842.818  14
   3   4 -12 34159.3 765.483   3
   3  -4 -11 25227.4 707.156  14
   3  -4 -10 4953.57 301.879  14
   3  -4  -9 113.359 73.4928  14
   3   4  -8 4612.20 225.146   9
   3  -4  -8 4464.51 255.536  14
   3   4  -7 1601.44 139.992  12
   3  -4  -7 1726.29 155.135  14
   3   4  -7 1609.86 126.098   9
   3   4  -6 18523.1 424.608  12
   3  -4  -6 17745.2 434.660  14
   3  -4  -5 933.548 215.030  10
   3  -4  -5 1008.80 108.287  14
   3   4  -5 1008.73 106.395  12
   3  -4  -4 47697.8 624.498  14
   3  -4  -4 50538.9 1351.40  10
   3   4  -4 48743.5 598.921  12
  -3  -4   3 2461.94 203.417  13
   3  -4  -3 2481.30 310.281  10
   3   4  -3 2361.48 198.396  10
   3   4  -3 2339.78 131.916  12
   3  -4  -3 2338.21 137.700  14
  -3  -4   2 2528.25 237.779  13
   3  -4  -2 2472.82 136.163  14
   3  -4  -2 2319.34 108.571   1
   3   4  -2 2440.00 233.732  10
   3  -4  -1 10233.1 229.571   1
   3  -4  -1 10708.7 267.769  14
  -3  -4   1 10795.3 524.245  13
   3   4  -1 10243.9 510.697  10
  -3   4   0 9412.74 248.336   8
   3   4   0 9681.60 547.749  10
   3  -4   0 9393.06 226.549   1
  -3  -4   0 9912.05 541.993  13
  -3  -4  -1 42017.3 1179.87  13
   3  -4   1 40467.8 491.537   1
  -3   4  -1 38557.6 510.541   8
   3   4   1 40743.3 1175.50  10
  -3   4  -2 10780.2 278.890   8
   3  -4   2 11156.1 276.264   1
  -3   4  -3 9485.44 279.617   8
  -3   4  -4 1013.53 118.175   8
  -3   4  -5 41.9158 54.1870   8
   3   4  10 8666.28 379.102   2
   3   4  11 5543.99 311.793   2
  -3   4 -11 5707.40 334.107   8
   3   4  12 508.363 115.132   2
   3   4  13 1520.59 171.902   2
   3   4  14 1894.30 183.887   2
   3   4  15 94.8257 63.0576   2
   3   4  16 705.092 88.8094   2
  -3   5  17 567.614 89.1245   2
  -3   5  16 1314.43 136.410   2
   3   5 -16 1436.26 144.342   3
   3   5 -15 40.6391 62.5919   3
   3   5 -14 445.876 104.735   3
   3   5 -13 10319.1 424.891   3
  -3   5  12 1028.62 162.456   6
   3  -5 -12 849.040 142.906  14
   3   5 -12 915.049 135.713   3
   3   5 -11 6256.06 319.965   3
  -3   5  11 5888.25 353.882   6
   3  -5 -11 6133.28 359.556  14
   3  -5 -10 4876.10 308.928  14
   3  -5  -9 230.413 91.1717  14
   3  -5  -8 1021.14 134.351  14
   3   5  -7 4820.47 236.266  12
   3  -5  -7 4899.36 263.347  14
   3   5  -6 2366.32 164.367  12
   3  -5  -6 2240.17 169.027  14
   3  -5  -5 47521.5 708.186  14
   3   5  -5 47816.4 658.057  12
   3  -5  -4 16846.9 396.818  14
   3   5  -4 16812.7 366.268  12
   3  -5  -3 3642.58 183.845  14
  -3  -5   3 4418.99 313.485  13
   3   5  -3 3896.09 172.981  12
   3   5  -2 717.449 149.471  10
   3  -5  -2 677.870 60.6769   1
   3  -5  -2 731.575 92.4625  14
  -3  -5   1 9639.02 546.992  13
   3   5  -1 9341.30 542.946  10
   3  -5  -1 9311.43 221.901   1
   3  -5  -1 9598.68 277.403  14
  -3  -5   0 35178.8 1108.52  13
   3   5   0 33882.8 1091.22  10
  -3   5   0 33515.0 506.730   8
   3  -5   0 33535.5 437.894   1
  -3   5  -1 2966.62 160.622   8
   3  -5   1 3119.24 144.322   1
  -3   5  -2 7696.21 254.619   8
   3  -5   2 8192.19 244.968   1
  -3   5  -3 340.154 73.9475   8
   3  -5   3 379.478 71.4517   1
  -3   5  -4 8186.84 291.972   8
  -3   5  -5 1340.29 134.712   8
  -3   5  -6 1277.24 134.670   8
  -3   5  -7 8710.78 355.463   8
  -3   5  -8 1803.92 176.839   8
  -3   5  -9 12123.6 461.071   8
   3   5  10 5847.57 315.074   2
  -3   5 -10 6063.54 342.275   8
  -3   5 -11 19106.6 614.270   8
   3   5  11 19549.0 580.105   2
   3  -5  11 19953.4 647.770   1
   3   5  12 2233.51 207.578   2
   3   5  13 243.347 89.2907   2
   3   5  14 188.723 70.9486   2
   3   5  15 61.6017 54.7344   2
  -3   6  17 5003.33 205.023   2
  -3   6  16 76.8174 51.9680   2
   3   6 -16 73.1285 57.0309   3
   3   6 -15 1403.00 147.651   3
   3   6 -14 290.192 88.5798   3
   3   6 -13 1473.75 162.760   3
  -3   6  13 1591.12 196.516   6
  -3   6  12 867.321 169.981   6
   3  -6 -12 748.665 140.468  14
   3   6 -12 780.968 121.304   3
   3  -6 -11 3000.48 258.373  14
  -3   6  11 2953.56 262.619   6
   3   6 -11 2908.22 220.816   3
   3  -6 -10 205.788 83.5459  14
   3  -6  -9 4539.18 289.676  14
   3  -6  -8 1166.64 149.209  14
   3   6  -7 499.760 86.4319  12
   3  -6  -7 435.411 100.949  14
   3   6  -6 659.133 94.5203  12
   3  -6  -6 674.080 104.908  14
   3  -6  -5 14836.0 420.529  14
   3   6  -5 15498.8 389.581  12
   3  -6  -4 53.1121 53.8290  14
   3   6  -4 111.042 53.2360  12
   3   6  -3 1313.48 109.769  12
   3  -6  -3 1373.10 128.134  14
  -3  -6   2 324.269 135.351  13
   3  -6  -2 185.805 66.2769  14
   3  -6  -1 8147.77 277.374  14
   3  -6   0 9919.23 244.522   1
  -3   6   0 9289.99 290.382   8
  -3   6  -1 5228.96 224.337   8
   3  -6   1 4834.41 183.539   1
   3  -6   2 27398.4 465.609   1
  -3   6  -2 27990.9 526.730   8
  -3   6  -3 6960.36 272.128   8
   3  -6   3 7500.10 260.538   1
  -3   6  -4 76086.3 938.841   8
   3  -6   4 76175.6 880.554   1
  -3   6  -5 56080.8 853.004   8
  -3   6  -6 4121.35 251.193   8
  -3   6  -7 11262.3 421.445   8
  -3   6  -8 7425.25 358.702   8
   3   6   9 309.959 81.9718   2
   3   6   9 80.6451 66.9175   5
  -3   6  -9 382.470 108.427   8
  -3   6 -10 666.654 128.445   8
   3   6  10 620.090 114.759   2
   3  -6  10 497.299 111.125   1
   3   6  10 660.131 125.691   5
   3   6  11 107.385 65.8657   2
   3   6  12 2791.06 218.914   2
   3   6  13 653.818 108.821   2
   3   6  14 2121.31 171.489   2
   3   6  15 837.644 98.9325   2
  -3   7  16 267.165 60.0149   2
  -3   7  15 707.179 101.038   2
   3   7 -15 679.076 98.1200   3
   3   7 -14 465.587 94.4877   3
  -3   7  14 680.914 137.656   6
   3   7 -13 284.888 87.4880   3
  -3   7  13 259.666 102.789   6
   3   7 -12 791.460 118.147   3
  -3   7  12 728.496 150.920   6
   3  -7 -11 14726.9 563.571  14
  -3   7  11 14745.1 581.986   6
   3  -7 -10 10979.0 476.739  14
  -3   7  10 11236.8 496.451   6
   3  -7  -9 263.127 97.2848  14
   3  -7  -8 1160.72 157.655  14
   3   7  -7 71.8425 52.6920  12
   3  -7  -7 62.9282 66.5866  14
   3   7  -6 561.246 90.1165  12
   3  -7  -6 536.116 98.5763  14
   3   7  -5 1204.45 122.474  12
   3  -7  -5 1168.09 133.969  14
   3  -7  -4 1103.51 126.048  14
   3   7  -4 991.927 104.077  12
   3   7  -3 50180.2 670.423  12
   3  -7  -3 49481.8 754.933  14
   3  -7  -2 15197.8 413.226  14
   3  -7  -1 1196.70 124.595  14
   3  -7   0 2741.45 177.035  14
  -3   7  -1 6061.27 260.493   8
   3  -7   2 1203.41 104.969   1
  -3   7  -2 1319.80 131.018   8
  -3   7  -3 5539.86 267.266   8
   3  -7   3 5640.38 237.308   1
   3  -7   4 3193.63 187.560   1
  -3   7  -4 2883.25 201.725   8
   3  -7   5 14273.8 422.340   1
  -3   7  -5 13916.4 445.332   8
  -3   7  -6 18930.2 544.483   8
   3  -7   6 18815.6 515.578   1
   3  -7   7 16422.1 510.420   1
  -3   7  -7 17187.1 546.528   8
  -3   7  -8 2691.99 233.311   8
   3   7   8 2461.73 220.585   5
   3   7   8 2348.94 248.093   6
   3  -7   8 2518.98 217.197   1
  -3   7  -9 3884.02 282.982   8
   3   7   9 3885.27 288.011   5
   3  -7   9 3620.90 262.887   1
   3   7   9 3697.08 244.965   2
  -3   7 -10 2942.35 253.808   8
   3   7  10 2966.55 249.157   5
   3  -7  10 2772.85 242.562   1
   3   7  10 2706.13 216.066   2
   3   7  11 2476.27 204.405   2
   3   7  11 2372.80 218.385   5
   3   7  12 1737.52 169.781   2
   3   7  13 1466.06 148.894   2
   3   7  14-0.95910 55.9237   2
   3   7  15-66.0038 46.0490   2
  -3   8  15 2998.23 176.865   2
  -3   8  14 806.813 112.433   2
  -3   8  14 1158.27 168.784   6
  -3   8  13 866.314 160.665   6
   3  -8 -11-29.3745 60.2408  14
  -3   8  11-11.5760 94.0030   6
   3  -8 -10 25808.1 739.709  14
   3   8 -10 25438.1 677.351   4
  -3   8  10 26871.5 784.683   6
   3  -8  -9 11294.1 479.715  14
   3   8  -9 11041.8 445.954   4
  -3   8   9 11811.9 511.433   6
   3  -8  -8 3897.36 278.533  14
   3  -8  -7 241.316 87.0246  14
   3  -8  -6 7042.22 337.592  14
   3  -8  -5 835.534 126.993  14
   3  -8  -4 4013.81 240.687  14
   3  -8  -3 1766.72 164.321  14
   3   8  -3 1888.71 140.410  12
   3  -8  -2 17546.4 472.196  14
   3   8  -2 16742.4 397.121  12
   3  -8  -1 92.9973 61.0990  14
   3  -8   0 237.307 70.8676  14
  -3   8  -1 23419.0 538.484   8
  -3   8  -2 298.482 88.5948   8
  -3   8  -3 20648.8 540.966   8
  -3   8  -4 1197.32 149.897   8
  -3   8  -5 8584.59 377.834   8
   3  -8   5 8868.28 341.167   1
  -3   8  -6 2886.78 228.820   8
   3  -8   6 3114.11 215.669   1
   3   8   7 300.155 106.613   5
   3  -8   7 212.518 75.1945   1
  -3   8  -7 229.450 91.7082   8
   3   8   7 310.702 115.142   6
   3   8   8 576.641 133.455   5
   3  -8   8 563.459 113.393   1
  -3   8  -8 616.186 134.038   8
   3   8   8 812.772 167.620   6
   3   8   9 130.659 89.2926   5
   3  -8   9 213.991 88.0090   1
  -3   8  -9 312.106 101.143   8
   3   8  10 256.935 106.718   5
   3   8  11 3455.11 231.978   2
   3   8  11 3648.21 276.524   5
   3   8  12 7242.53 317.820   2
   3   8  12 7495.56 359.159   5
   3   8  13 396.152 85.3255   2
   3   8  14 205.896 62.2642   2
  -3   9  14 482.222 117.953   6
  -3   9  13 3764.09 294.504   6
  -3   9  12 79.4798 89.6137   6
  -3   9  11 1798.54 218.838   6
   3   9 -10 3018.72 282.849   4
   3  -9 -10 2639.29 244.922  14
  -3   9  10 2690.81 268.186   6
   3  -9  -9 375.364 111.968  14
  -3   9   9 278.477 114.278   6
   3   9  -8 2517.81 225.601   4
  -3   9   8 2682.09 249.424   7
   3  -9  -8 2423.46 229.331  14
  -3   9   8 2740.26 247.689   6
   3  -9  -7 264.389 99.7339  14
   3  -9  -6 368.238 97.7182  14
   3  -9  -5 1157.85 148.815  14
   3  -9  -4 157.793 79.9378  14
   3  -9  -3 739.205 123.439  14
   3  -9  -2 887.396 127.648  14
   3  -9  -1 1486.55 156.457  14
   3  -9   0 310.034 85.1924  14
   3  -9   1 27.7429 64.5725  14
  -3   9  -2 292.274 89.0347   8
  -3   9  -3 7874.88 355.475   8
  -3   9  -4 11108.7 432.140   8
  -3   9  -5 1239.93 161.939   8
   3   9   6 2856.49 241.437   5
   3   9   6 2325.48 246.079   6
  -3   9  -6 2428.39 221.762   8
  -3   9  -7 4702.08 311.690   8
   3   9   7 4864.64 324.587   5
   3   9   7 4550.66 339.422   6
   3   9   8 1294.66 178.750   5
  -3   9  -8 1536.82 199.379   8
   3   9   8 1253.62 206.004   6
   3   9   9 3770.99 297.569   5
   3   9  10 1096.48 163.717   5
   3   9  11 176.654 93.1796   5
   3   9  12 389.066 109.583   5
   3   9  13 582.161 100.384   5
  -3  10  15 1888.81 130.373   5
  -3  10  14 139.075 83.7013   6
  -3  10  13 417.562 117.426   6
  -3  10  12 1675.38 209.004   6
  -3  10  11 146.124 93.8694   6
  -3  10  10 1613.97 213.944   6
   3  10 -10 2406.20 269.168   4
   3  10  -9 3032.02 255.814   4
  -3  10   9 3211.81 287.866   6
   3 -10  -9 3069.37 263.177  14
   3 -10  -8 1302.60 180.455  14
  -3  10   8 1267.23 184.474   6
   3  10  -8 1393.56 177.823   4
   3  10  -7 102.116 100.279   4
  -3  10   7 131.211 89.1488   7
  -3  10   7 151.331 93.4862   6
   3 -10  -7 231.553 95.4586  14
   3 -10  -6 4956.60 316.361  14
   3  10  -6 4877.56 288.699   4
  -3  10   6 5430.60 335.581   7
  -3  10   6 5404.56 340.082   6
   3 -10  -5 684.415 130.307  14
   3 -10  -4 1544.76 171.406  14
   3 -10  -3 1457.47 168.212  14
   3 -10  -2 14771.8 494.220  14
   3 -10  -1 951.988 136.117  14
   3 -10   0 10347.0 414.327  14
   3 -10   1 7440.24 352.311  14
   3 -10   2 13795.4 486.769  14
  -3  10  -3 7169.61 355.265   8
  -3  10  -4 788.374 136.328   8
  -3  10  -5 323.580 103.270   8
   3  10   5 367.567 118.400   6
   3  10   5 392.246 103.764   5
   3  10   6 118.984 87.1732   5
  -3  10  -6 78.7258 80.5189   8
   3  10   6 113.120 96.5841   6
   3  10   7 540.313 122.447   5
  -3  10  -7 802.762 153.118   8
   3  10   7 543.451 147.945   6
   3  10   8 112.679 80.7193   5
   3  10   9 337.226 124.178   5
   3  10  10 1032.27 152.677   5
   3  10  11-7.11113 72.6086   5
   3  10  12 594.527 104.496   5
   3  10  13 19.7148 49.4778   5
  -3  11  14 211.206 67.6190   5
  -3  11  14 73.3974 59.9748   6
  -3  11  13 3.49614 77.1721   6
  -3  11  12 858.428 151.810   6
  -3  11  11 2220.64 243.053   6
  -3  11  10 140.395 108.077   6
   3  11 -10 1786.54 229.233   4
   3  11  -9 1259.42 194.349   4
  -3  11   9 314.402 113.898   6
   3  11  -8 8756.07 404.991   4
  -3  11   8 8932.04 465.851   6
   3  11  -7 3207.54 252.287   4
  -3  11   7 3227.04 280.802   7
  -3  11   7 2937.74 268.269   6
   3 -11  -7 3130.49 264.643  14
   3  11  -6 5188.40 307.515   4
  -3  11   6 5482.01 348.091   7
  -3  11   6 5284.17 344.577   6
   3 -11  -6 5289.63 325.924  14
   3  11  -5 422.620 99.0259   4
  -3  11   5 607.187 127.363   6
  -3  11   5 488.601 124.037   7
   3 -11  -5 610.095 125.895  14
  -3  11   4 22962.2 670.080   7
   3  11  -4 21084.2 597.564   4
   3 -11  -4 21766.1 645.193  14
   3 -11  -3 7919.98 385.205  14
   3 -11  -2-36.1484 72.9249  14
   3 -11  -1 125.494 71.8954  14
   3 -11   0 271.370 93.6051  14
   3 -11   1 8394.51 398.249  14
   3 -11   2 221.168 87.3721  14
   3  11   3 56.5591 64.0466   5
   3 -11   3-22.9787 74.3855  14
  -3  11  -4 3247.55 253.824   8
   3  11   4 3534.30 269.215   5
  -3  11  -5 2414.51 227.869   8
   3  11   5 2306.29 226.532   5
   3  11   6 667.801 145.105   5
  -3  11  -6 639.552 128.432   8
   3  11   6 574.147 142.560   6
   3  11   7 304.643 114.295   5
   3  11   8 114.671 114.238   5
   3  11   9 186.212 93.4377   5
   3  11  10-37.1643 81.2188   5
   3  11  11 1437.30 163.331   5
   3  11  12 1093.57 127.714   5
  -3  12  13 112.099 67.5399   6
  -3  12  12 1002.21 143.734   6
  -3  12  11-37.3269 87.5487   6
  -3  12   9 132.652 103.948   6
   3  12  -9 650.660 164.819   4
   3  12  -8 85.6089 86.9741   4
  -3  12   8 49.9126 101.025   6
   3  12  -7 466.219 135.423   4
  -3  12   7 404.753 124.471   6
   3  12  -6 3942.48 278.217   4
   3 -12  -6 3546.58 275.388  14
  -3  12   6 3653.52 292.317   7
  -3  12   6 3678.75 293.082   6
   3  12  -5 2383.05 217.257   4
   3 -12  -5 2443.56 231.225  14
  -3  12   5 2319.80 235.122   7
  -3  12   5 2371.49 230.968   6
   3  12  -4 1357.16 164.956   4
  -3  12   4 1592.59 186.856   7
   3 -12  -4 1800.11 204.135  14
  -3  12   3 3334.38 265.707   7
   3 -12  -3 3441.92 268.045  14
   3  12  -3 3852.66 264.966   4
   3  12  -2 23638.7 636.449   4
   3 -12  -2 21705.3 653.345  14
   3 -12  -1 17794.4 593.044  14
   3  12  -1 17820.0 551.480   4
   3 -12   0 176.446 83.2861  14
   3  12   0 217.729 86.8694   4
   3 -12   1 728.426 129.784  14
   3  12   1 831.099 127.917   4
   3 -12   2 18279.8 606.852  14
   3  12   2 18268.3 560.125   4
   3  12   3 862.853 138.024   5
   3 -12   3 597.695 127.710  14
   3  12   4 1692.65 195.333   5
   3 -12   4 1912.42 205.553  14
   3  12   5 1127.17 168.617   5
   3  12   6 45.1429 83.1862   5
   3  12   7 267.292 112.646   5
   3  12   8 45.8905 86.3181   5
   3  12   9 252.951 106.670   5
   3  12  10 90.3697 72.1864   5
   3  12  11 2275.77 185.163   5
  -3  13  12 3079.59 220.203   6
  -3  13  11 1732.42 185.212   6
  -3  13  10 3015.65 260.374   6
   3  13  -9 1099.03 179.833   4
   3  13  -8 3108.23 238.610   4
  -3  13   8 3036.51 266.542   6
   3  13  -7 260.907 124.386   4
  -3  13   7 7.92624 80.3247   6
   3  13  -6 11560.4 451.243   4
  -3  13   6 10899.1 484.193   6
   3  13  -5 294.087 103.173   4
  -3  13   5 414.923 114.283   7
  -3  13   5 499.008 118.911   6
  -3  13   4 505.798 124.624   7
   3  13  -4 570.134 111.814   4
   3  13  -3 274.341 83.8937   4
   3 -13  -3 369.187 100.771  14
  -3  13   3 478.886 115.913   7
   3 -13  -2 7111.52 381.265  14
   3  13  -2 7780.35 374.951   4
   3  13  -1 3349.06 251.033   4
   3 -13  -1 3386.61 264.520  14
   3 -13   0 807.665 142.082  14
   3  13   0 824.856 135.899   4
   3 -13   1 13205.9 527.545  14
   3  13   1 13195.9 478.337   4
   3  13   2 4648.00 290.989   4
   3  13   3 2246.67 216.250   5
   3  13   3 2250.26 206.294   4
   3  13   4 1677.96 176.409   4
   3  13   4 1627.99 188.727   5
   3  13   5 203.709 87.1343   5
   3  13   6 11.1823 81.9320   5
   3  13   7 1059.19 163.151   5
   3  13   8 423.804 113.052   5
   3  13   9 706.089 130.238   5
   3  13  10 207.114 83.6986   5
  -3  14  11 81.3485 64.8600   5
  -3  14  11 21.9227 60.5157   6
  -3  14  10 370.752 100.491   6
  -3  14   9 249.980 89.9941   6
   3  14  -9 1683.39 181.169   4
   3  14  -8 733.162 138.349   4
  -3  14   8 27.4729 68.0742   6
   3  14  -7 70.5394 74.3456   4
  -3  14   7 25.0567 75.2134   6
  -3  14   6 3899.77 279.992   6
   3  14  -6 3892.55 262.647   4
   3  14  -5 6323.57 330.333   4
   3  14  -4 1588.19 174.436   4
  -3  14   4 1270.97 172.417   7
   3  14  -3 33.7934 108.739   4
   3  14  -2 312.212 86.1355   4
   3  14  -1 141.867 85.4013   4
   3  14   0 5377.53 302.132   4
   3  14   1 515.596 115.569   4
   3  14   2 496.494 113.626   4
   3  14   3 1033.04 143.227   4
   3  14   4-86.9440 85.6592   4
   3  14   4 51.6256 67.0127   5
   3  14   5 3602.80 239.926   4
   3  14   5 3687.67 268.694   5
   3  14   6 981.844 142.915   5
   3  14   6 996.812 136.182   4
   3  14   7-85.3895 77.8344   4
   3  14   7-27.2871 72.0780   5
   3  14   8 623.682 115.318   5
   3  14   8 494.792 88.5585   4
   3  14   9 374.556 85.4849   5
   3  14   9 251.784 57.4918   4
  -3  15  10 2025.16 150.722   5
  -3  15  10 2052.08 161.333   6
  -3  15   9 895.745 114.391   5
  -3  15   9 750.468 112.302   6
  -3  15   8 416.129 92.0227   6
   3  15  -8 1079.69 155.775   4
  -3  15   7 688.034 112.754   6
   3  15  -7 969.787 145.137   4
   3  15  -6 3040.86 215.539   4
   3  15  -5 1214.46 151.350   4
   3  15  -4 4358.09 259.923   4
   3  15  -3 133.338 88.6748   4
   3  15  -2-155.464 103.484   4
   3  15  -1 588.351 103.089   4
   3  15   0 1246.07 156.119   4
   3  15   1 2537.77 211.320   4
   3  15   2 145.654 77.1945   4
   3  15   3 1937.14 179.833   4
   3  15   4-38.7951 75.8019   4
   3  15   5 1210.08 138.160   4
   3  15   5 1121.69 141.713   5
   3  15   6-104.857 68.8706   4
   3  15   6 4.39349 63.5224   5
   3  15   7 822.791 118.746   5
   3  15   7 793.525 103.142   4
   3  15   8 349.737 84.7822   5
   3  15   8 162.112 53.9325   4
  -3  16   8 979.245 104.256   5
   3  16  -6 271.881 87.6853   4
   3  16  -5 696.534 112.365   4
   3  16  -4 1233.60 136.666   4
   3  16  -3 2484.08 183.364   4
   3  16  -2 408.764 89.9711   4
   3  16  -1 1088.24 130.947   4
   3  16   0-169.503 96.0620   4
   3  16   1 230.740 91.2266   4
   3  16   2 634.669 107.971   4
   3  16   3 233.112 83.4252   4
   3  16   4 262.310 77.1998   4
   3  16   5 73.1470 55.0024   4
   3  16   6 2433.68 153.865   4
   3  16   6 1996.87 148.940   5
   3  17  -5 815.307 103.080   4
   3  17  -4 248.130 76.2853   4
   3  17  -3 372.703 81.0147   4
   3  17  -2 63.0094 58.7520   4
   3  17  -1 3191.65 188.508   4
   3  17   0 33.0204 59.3919   4
   3  17   1 1229.77 115.541   4
   3  17   2 94.2051 57.7941   4
   3  17   3 2398.26 153.273   4
   3  17   4 121.544 57.5935   4
  -4   0  18 3171.25 164.309   2
   4   0 -17 21.3960 53.1214   3
   4   0 -16 87.9777 67.7156   3
   4   0 -15 32.7620 67.6666   3
   4   0 -14 2383.57 216.410   3
   4   0 -13 9.70324 65.9614   9
   4   0 -13-10.6159 58.5495   3
   4   0 -12 1753.87 184.209   9
   4   0 -12 1828.87 185.923   3
   4   0 -11 5.49720 59.0121   9
   4   0 -10 2022.98 176.876   9
   4   0  -9 52.4943 53.9999  14
   4   0  -9 84.0669 64.2457   9
   4   0  -8 11217.0 369.376  14
   4   0  -7 54.0736 48.6204  14
   4   0  -6 13.5070 48.1307  12
   4   0  -6 0.85529 45.2171  14
   4   0  -5 33.2985 51.1722  12
   4   0  -5 120.888 49.6852  14
   4   0  -4 9353.32 229.515  14
   4   0  -4 9260.37 249.257  12
   4   0  -3 65.8206 44.0919  12
   4   0  -3 127.059 40.6161  14
   4   0   1 202.495 56.8865   1
   4   0   1 90.7188 103.883  13
   4   0   2 27230.8 968.013  13
  -4   0  -2 26393.3 324.878   8
   4   0   2 25811.9 424.115   1
   4   0   3-39.4694 51.3724   1
   4   0   4 325.729 69.5263   1
   4   0   5 81.9043 56.9422   1
   4   0   6 8821.67 314.799   1
   4   0   7 87.1002 54.0223   1
   4   0   8 19874.1 536.930   1
   4   0   9 42.7131 57.4247   1
   4   0  10 380.803 93.8902   1
   4   0  10 434.293 96.7190   2
   4   0  11-50.5664 63.5591   2
   4   0  11 51.9544 70.2751   1
   4   0  12 12002.2 453.178   2
   4   0  13 29.6976 64.6888   2
   4   0  14 2660.56 198.316   2
   4   0  15-27.8368 46.9927   2
   4   1 -17 39.3997 58.4486   3
   4  -1 -16 914.287 127.703   3
   4   1 -16 982.430 133.601   3
   4  -1 -15 774.321 124.538   3
   4   1 -15 826.584 138.428   3
   4   1 -14 2274.87 210.149   3
   4  -1 -14 2295.04 211.511   3
   4   1 -13 440.539 114.738   9
   4  -1 -13 451.891 112.952   9
   4  -1 -13 490.841 116.262   3
   4   1 -13 422.136 104.573   3
   4   1 -12 4390.23 279.620   9
   4  -1 -12 4511.22 290.745   9
   4  -1 -12 4472.32 275.100   3
   4   1 -12 4516.29 278.033   3
   4   1 -11 315.322 90.3153   9
   4  -1 -11 316.714 92.5818   9
   4   1 -10 4360.80 252.372   9
   4  -1 -10 4828.03 268.569   9
   4  -1 -10 4415.71 275.378  14
   4   1  -9 54.1350 57.2643   9
   4  -1  -9 52.6166 67.3932  14
   4   1  -8 10920.5 335.864   9
   4  -1  -8 11244.3 370.601  14
   4   1  -8 10725.4 354.228  14
   4   1  -7 6574.00 265.632  12
   4   1  -7 6961.89 244.634   9
   4   1  -7 6797.64 261.865  14
   4  -1  -7 6760.43 268.493  14
   4   1  -6 20676.4 407.928  14
   4  -1  -6 20636.4 418.018  12
   4  -1  -6 20600.6 428.816  14
   4   1  -6 20858.7 438.378  12
   4  -1  -5 60.0547 46.7659  12
   4  -1  -5 2.50104 58.8041  10
   4   1  -5 74.6667 48.9256  12
   4   1  -5-4.82030 36.4208  14
   4  -1  -5 18.0024 42.5497  14
   4   1  -4 4255.55 175.450  12
   4  -1  -4 4095.29 166.192  12
   4   1  -4 4127.35 146.025  14
   4  -1  -4 4241.12 165.170  14
   4   1  -4 4224.93 230.176  13
   4   1  -3 18772.6 557.711  13
   4  -1  -3 17486.5 303.326  14
   4  -1  -3 18074.0 309.595  12
   4   1  -3 18237.1 331.403  12
   4   1  -2 37341.3 864.135  13
   4  -1  -2 38053.9 417.800  12
   4  -1  -2 38020.3 410.993  14
   4  -1  -2 37016.6 467.947   1
   4  -1  -1 3283.92 118.642  14
   4   1  -1 3430.23 296.535  13
   4   1  -1 3309.30 142.273   1
   4  -1  -1 3292.04 142.665   1
   4   1   0 17983.8 699.793  13
   4  -1   0 18269.2 332.551   1
   4   1   0 18114.6 326.154   1
   4   1   1 28485.1 415.565   1
   4  -1   1 28360.9 428.325   1
  -4   1  -1 27344.6 336.435   8
   4   1   1 28779.4 951.271  13
   4   1   2 67657.9 1559.79  13
   4  -1   2 67264.4 686.683   1
  -4   1  -2 64942.7 565.448   8
   4   1   2 66243.5 654.291   1
   4  -1   3 15791.0 357.600   1
   4   1   3 15528.7 337.747   1
   4  -1   4 285.540 68.3691   1
   4   1   4 293.794 66.0525   1
   4   1   5 4455.72 210.616   1
   4  -1   5 4383.84 216.944   1
  -4  -1  -6 2355.14 150.239   9
   4   1   6 2643.94 170.653   1
   4  -1   6 2510.83 184.878   1
   4  -1   7 1586.49 151.286   1
   4   1   7 1517.86 144.938   1
   4   1   8 12645.0 418.354   1
   4  -1   8 12501.2 435.487   1
   4   1   9 746.328 115.874   1
   4  -1   9 811.771 130.532   1
   4  -1  10 5584.26 299.078   2
   4   1  10 5906.59 314.435   2
   4   1  10 5825.77 319.066   1
   4  -1  10 5770.90 334.541   1
   4  -1  11 96.4570 71.8460   2
   4   1  11 166.622 75.7883   2
   4  -1  11 243.647 91.2502   1
   4  -1  12 2862.94 222.117   2
   4   1  12 2681.42 221.503   2
   4  -1  13 377.182 94.2570   2
   4   1  13 335.656 99.8286   2
   4  -1  14 37.9207 62.3651   2
   4   1  14 39.8777 60.1930   2
   4  -1  15 702.801 92.5817   2
   4   1  15 717.488 99.9478   2
  -4  -2  17 293.605 66.3005   2
   4   2 -17 251.579 73.8874   3
   4  -2 -16 702.183 110.175   3
   4   2 -16 786.379 125.034   3
   4  -2 -15 2786.17 217.521   3
   4   2 -15 2911.12 230.474   3
   4  -2 -14-21.8071 58.3124   3
   4   2 -14 129.067 87.5850   3
   4   2 -13 1877.67 194.299   9
   4  -2 -13 2026.72 212.459   9
   4   2 -13 1924.71 194.431   3
   4  -2 -13 2211.22 201.783   3
   4   2 -12 2447.68 209.415   9
   4  -2 -12 2929.13 242.219   9
   4  -2 -12 2384.90 204.713   3
   4   2 -12 2594.26 221.121   3
   4   2 -11 1372.72 153.103   9
   4  -2 -11 1591.30 178.190   9
   4  -2 -11 1499.58 177.653  14
   4   2 -10 851.821 119.688   9
   4  -2 -10 742.174 125.360  14
   4   2  -9 3.28294 49.0758   9
   4  -2  -9 34.4142 81.3521  14
   4   2  -8 9008.07 300.286   9
   4  -2  -8 9019.16 343.658  14
   4   2  -7 803.596 109.910  12
   4   2  -7 916.484 98.9821   9
   4  -2  -7 775.418 105.661  14
   4   2  -6 528.593 88.8101  12
   4  -2  -6 440.343 80.7670  14
   4   2  -6 486.267 66.5715   9
   4   2  -5 21664.9 432.057  12
   4  -2  -5 21544.6 753.372  10
   4   2  -5 20786.0 336.251   9
   4  -2  -5 21415.6 417.281  14
   4   2  -4 113.334 48.1347  12
   4  -2  -4 141.237 51.3760  14
   4   2  -4 107.178 36.3138  14
   4  -2  -4 132.317 42.9729  12
   4   2  -3 24041.1 397.718  12
   4  -2  -3 24427.0 385.279  14
   4   2  -3 24604.1 637.292  13
   4  -2  -2 40484.6 492.557   1
   4  -2  -2 40751.3 476.861  14
   4  -2  -2 40711.1 404.154  12
   4   2  -2 41469.9 937.301  13
   4   2  -1 947.071 171.977  13
   4   2  -1 953.437 80.8685   1
   4  -2  -1 804.147 74.1018  14
   4  -2  -1 950.065 87.6880   1
  -4   2   0 12085.2 245.759   8
   4  -2   0 12129.8 280.203   1
   4   2   0 12560.9 612.514  13
   4   2   0 12443.8 266.160   1
   4   2   1 7023.70 205.518   1
   4  -2   1 6726.21 214.918   1
   4   2   1 6953.69 497.069  13
  -4   2  -1 6414.67 187.657   8
   4  -2   2 13155.8 315.490   1
  -4   2  -2 13309.4 284.111   8
   4   2   2 13007.2 289.791   1
   4   2   3 42830.5 545.735   1
  -4   2  -3 42597.8 532.413   8
   4  -2   3 42829.8 600.926   1
   4   2   4 52.9957 46.0143   1
   4  -2   4 70.7421 53.9512   1
   4  -2   5 0.11471 62.0870   1
   4   2   5 43.0843 49.9336   1
   4   2   6 1336.28 130.695   1
   4  -2   6 1257.56 134.589   1
   4   2   7 178.437 63.1479   1
   4  -2   7 103.978 65.0226   1
   4   2   8 5576.58 274.044   1
   4  -2   8 5630.63 298.133   1
   4  -2   9 1142.52 153.437   1
   4  -2  10 283.720 88.5664   2
   4   2  10 270.792 85.8442   2
   4  -2  10 178.974 78.4729   1
   4   2  11 722.801 132.968   2
   4  -2  11 858.686 139.443   1
   4  -2  11 803.341 121.066   2
   4  -2  12 2511.37 203.018   2
   4   2  12 2537.51 217.507   2
   4  -2  13 1541.49 156.338   2
   4   2  13 1548.04 170.339   2
   4  -2  14 7.01011 54.0927   2
   4   2  14 95.5812 71.7384   2
   4   2  15 976.240 116.469   2
   4   3 -17-79.6316 65.1364   3
   4  -3 -16 10.7767 51.1559   3
   4   3 -16 66.5708 68.6620   3
   4  -3 -15 47.7692 70.5739   3
   4   3 -15 152.667 84.3885   3
   4  -3 -14 250.827 83.1759   3
   4   3 -14 281.180 98.0673   3
   4  -3 -13 1318.34 172.056   9
   4  -3 -13 1150.31 143.173   3
   4   3 -13 1493.92 182.197   3
   4   3 -12 168.474 75.9478   9
   4  -3 -12 170.943 92.9756   9
   4   3 -12 199.981 77.4465   3
   4  -3 -12 208.684 76.6477   3
   4  -3 -12 284.935 100.668  14
   4   3 -11 387.864 92.7156   9
   4  -3 -11 323.467 107.265  14
   4   3 -10 27.3780 53.1905   9
   4  -3 -10-39.9397 75.6965  14
   4  -3  -9 25936.3 633.399  14
   4   3  -9 25559.4 543.424   9
   4   3  -8 2789.16 195.386  12
   4  -3  -8 2851.62 203.705  14
   4   3  -8 2653.69 168.013   9
   4   3  -7 57.5069 64.3283  12
   4   3  -7 114.660 41.5309   9
   4  -3  -7 137.269 66.7861  14
   4  -3  -6 3054.60 183.537  14
   4   3  -6 3039.86 145.757   9
   4   3  -6 3216.24 189.181  12
   4   3  -5 464.597 78.0036  12
   4  -3  -5 402.840 132.007  10
   4  -3  -5 598.573 84.4996  14
   4   3  -4 9.84854 47.2630  12
   4  -3  -4 17.6137 50.0797  14
   4  -3  -3 1882.87 93.8737  12
   4  -3  -3 2025.30 130.289  14
   4   3  -3 1664.26 117.644  12
   4   3  -3 1829.18 187.080  10
   4  -3  -2 642.691 76.7479  14
   4  -3  -2 488.844 63.8752   1
   4  -3  -1 6407.67 204.016  14
   4   3  -1 5709.39 387.188  13
   4  -3  -1 6135.73 203.564   1
   4   3   0 439.040 150.170  13
  -4   3   0 426.448 62.2195   8
   4   3   0 334.837 53.3041   1
   4  -3   0 479.195 69.5951   1
   4   3   1 5954.93 469.201  13
   4  -3   1 5497.47 203.907   1
   4   3   1 5869.40 185.370   1
  -4   3  -1 5984.98 199.868   8
   4  -3   2 1461.10 117.538   1
  -4   3  -2 1458.38 109.668   8
   4   3   2 1423.93 98.8555   1
  -4   3  -3 555.876 75.9313   8
   4   3   3 557.985 71.1133   1
   4  -3   3 507.552 81.4454   1
  -4   3  -4 296.126 66.8065   8
   4   3   4 262.491 60.8470   1
   4   3   5 1351.94 114.872   1
  -4   3  -5 1328.65 122.681   8
   4  -3   5 1466.45 134.603   1
   4  -3   6 506.131 89.5400   1
   4  -3   7 33.3110 65.0508   1
   4  -3   8 1701.58 176.080   1
   4  -3   9 3613.68 265.017   1
   4   3  10 1917.93 190.779   2
  -4   3 -10 1696.96 180.384   8
   4  -3  10 1900.08 197.782   1
   4   3  11 506.640 113.133   2
  -4   3 -11 592.513 118.181   8
   4  -3  11 522.445 114.201   1
   4   3  12 226.653 93.5643   2
   4   3  13 796.778 128.270   2
   4   3  14 650.810 111.675   2
   4   3  15-30.9758 52.2593   2
  -4   4  17 315.365 73.7210   2
   4   4 -17 348.212 77.9288   3
   4   4 -16 45.3250 64.0516   3
   4   4 -15 763.389 133.152   3
   4   4 -14 249.278 98.6020   3
   4   4 -13 10982.7 446.461   3
   4   4 -12 19909.5 590.983   3
   4  -4 -12 19596.5 656.438  14
   4  -4 -11 6955.58 383.401  14
   4   4 -11 6905.35 339.036   3
   4  -4 -10 2820.57 231.613  14
   4  -4  -9 2779.06 220.403  14
   4   4  -8 1660.13 157.449  12
   4  -4  -8 1719.29 169.331  14
   4   4  -7 1220.89 131.868  12
   4  -4  -7 1335.92 142.715  14
   4  -4  -6 6836.54 279.250  14
   4   4  -6 6358.71 267.226  12
   4  -4  -5 11664.9 346.368  14
   4   4  -5 10979.6 325.564  12
   4   4  -4 1921.59 137.109  12
   4  -4  -4 1829.43 138.848  14
   4  -4  -3 9783.56 289.719  14
   4   4  -3 9787.46 284.303  12
   4  -4  -2 196.645 59.4331  14
   4   4  -2 257.231 117.147  10
   4  -4  -2 343.354 58.5240   1
  -4  -4   1 20671.7 792.145  13
   4   4  -1 19349.3 776.129  10
   4  -4  -1 20570.1 394.874  14
   4  -4  -1 20774.1 373.440   1
  -4  -4   0 14306.1 708.721  13
   4   4   0 13626.9 696.697  10
  -4   4   0 13808.3 320.060   8
   4  -4   0 13997.8 314.810   1
  -4   4  -1 110574. 921.036   8
   4  -4   1 113053. 923.486   1
   4   4   1 111751. 774.681   1
   4  -4   2 6512.58 238.018   1
  -4   4  -2 6253.49 229.801   8
   4  -4   3 16666.2 399.026   1
  -4   4  -3 16345.7 388.294   8
  -4   4  -4 6005.65 252.037   8
   4  -4   4 5511.22 247.234   1
  -4   4  -5 1551.31 142.220   8
   4  -4   5 1401.63 139.040   1
  -4   4  -6 1413.69 139.726   8
   4  -4   6 1314.00 142.896   1
  -4   4  -7 763.199 117.260   8
   4  -4   7 654.429 110.847   1
   4  -4   8 843.633 134.425   1
  -4   4  -8 892.953 130.742   8
   4  -4   9 444.628 102.143   1
  -4   4  -9 412.757 88.9614   8
   4   4   9 534.528 103.422   2
   4   4  10 7880.45 370.331   2
  -4   4 -10 8113.12 389.303   8
   4  -4  10 7982.91 401.799   1
   4   4  11 3012.07 235.708   2
   4   4  12 3425.57 254.480   2
   4   4  13 5904.70 313.388   2
   4   4  14 1007.57 128.871   2
   4   4  15 149.844 61.3472   2
  -4   5  17 23.1455 45.1928   2
   4   5 -16 376.542 83.0097   3
   4   5 -15 43.8746 62.0527   3
   4   5 -14 964.686 139.358   3
   4   5 -13 2274.58 208.583   3
   4  -5 -12 1319.64 185.163  14
   4   5 -12 1405.86 162.595   3
   4   5 -11 1740.79 171.452   3
  -4   5  11 1846.23 204.310   6
   4  -5 -11 1894.32 208.767  14
   4  -5 -10 518.009 113.852  14
   4  -5  -9 191.118 75.6703  14
   4   5  -8 2248.63 184.366  12
   4  -5  -8 2082.68 195.160  14
   4  -5  -7 2265.72 184.204  14
   4   5  -7 2184.37 174.192  12
   4   5  -6 4087.39 220.396  12
   4  -5  -6 4101.74 230.646  14
   4  -5  -5 2222.43 166.113  14
   4   5  -5 2211.25 158.577  12
   4   5  -4 234.700 62.8529  12
   4  -5  -4 192.879 68.6985  14
   4   5  -3 952.201 100.495  12
   4  -5  -3 1036.00 116.355  14
   4  -5  -2 386.821 82.1917  14
   4  -5  -2 297.527 51.5411   1
   4   5  -2 262.736 108.611  10
  -4  -5   2 443.818 138.294  13
   4  -5  -1 146.680 56.3981  14
  -4  -5   1 338.336 146.149  13
   4   5  -1 311.844 144.804  10
   4  -5  -1 224.391 50.0857   1
   4  -5   0 3269.73 159.943   1
  -4   5   0 2804.54 162.907   8
  -4   5  -1 1213.75 115.926   8
   4  -5   1 1393.30 114.221   1
   4  -5   2 7272.80 258.472   1
  -4   5  -2 7590.69 271.571   8
  -4   5  -3 13203.7 369.253   8
   4  -5   3 13227.7 368.485   1
  -4   5  -4 2431.38 180.169   8
   4  -5   4 2171.04 164.283   1
  -4   5  -5 4498.66 247.699   8
   4  -5   5 4584.71 244.999   1
   4  -5   6 993.386 129.536   1
  -4   5  -6 901.883 127.384   8
  -4   5  -7 19041.3 541.389   8
   4  -5   7 18882.8 553.272   1
  -4   5  -8 3652.28 258.365   8
   4  -5   8 3552.22 256.914   1
  -4   5  -9 6939.08 358.932   8
   4   5   9 6754.73 351.458   5
   4   5   9 6868.93 334.951   2
   4  -5   9 6847.81 368.781   1
   4   5  10 8379.86 386.649   2
   4  -5  10 8401.78 417.382   1
  -4   5 -10 8662.06 412.481   8
   4   5  11 3582.17 255.558   2
   4   5  12 1003.24 141.361   2
   4   5  13 3403.08 232.203   2
   4   5  14 1616.94 149.979   2
   4   5  15 286.445 66.8411   2
   4   6 -16 242.767 70.5988   3
   4   6 -15-1.32517 56.1427   3
   4   6 -14 87.1629 56.6472   3
   4   6 -13 653.617 114.066   3
   4   6 -12 110.115 74.5494   3
   4  -6 -12 107.719 86.6338  14
  -4   6  12-6.09268 66.4985   6
   4   6 -11 2768.39 216.315   3
  -4   6  11 2714.64 247.331   6
   4  -6 -11 2730.66 248.966  14
   4  -6 -10 4063.47 293.832  14
   4   6 -10 4163.14 256.178   3
  -4   6  10 4473.87 307.884   6
   4  -6  -9 4192.75 287.563  14
   4  -6  -8 325.632 103.080  14
   4   6  -8 214.768 74.1346  12
   4   6  -7 9789.35 366.297  12
   4  -6  -7 10033.3 395.393  14
   4  -6  -6-31.2942 70.8656  14
   4   6  -6 154.700 64.5447  12
   4   6  -5 221.906 75.7209  12
   4  -6  -5 277.499 88.9469  14
   4   6  -4 20227.7 454.102  12
   4  -6  -4 19619.1 483.147  14
   4  -6  -3 34296.6 619.048  14
   4   6  -3 34423.8 575.717  12
   4  -6  -2 874.895 107.963  14
   4  -6  -1 14901.8 392.484  14
   4  -6  -1 14048.1 318.695   1
  -4   6   0 8500.94 288.476   8
   4  -6   0 8249.49 254.936   1
   4  -6   0 8777.05 305.516  14
   4  -6   1 29182.2 498.484   1
  -4   6  -1 27352.7 537.842   8
   4  -6   2 10526.4 318.606   1
  -4   6  -2 10821.4 347.774   8
   4  -6   3 8297.83 301.296   1
  -4   6  -3 8657.13 320.688   8
   4  -6   4 1731.40 156.326   1
  -4   6  -4 1649.02 151.736   8
  -4   6  -5 3597.15 231.464   8
   4  -6   5 3545.43 223.416   1
   4  -6   6 162.484 84.3565   1
  -4   6  -6 68.5279 60.4163   8
  -4   6  -7 755.016 130.982   8
   4  -6   7 803.434 126.912   1
   4   6   8 619.431 107.086   2
   4  -6   8 651.539 122.214   1
  -4   6  -8 722.842 133.752   8
   4   6   8 646.546 128.015   5
   4   6   9 73.2982 69.7743   5
   4   6   9 145.764 70.8599   2
  -4   6  -9 28.4176 69.9853   8
   4  -6   9 22.5475 62.4276   1
   4   6  10 2666.20 217.993   2
  -4   6 -10 2511.51 237.278   8
   4  -6  10 2510.48 237.829   1
   4   6  10 2866.35 239.530   5
   4   6  11 2128.02 196.224   2
   4   6  12 379.142 99.0910   2
   4   6  13 5692.91 286.512   2
   4   6  14 12.1830 50.9770   2
  -4   7  16 139.216 56.9720   2
   4   7 -16 212.772 54.5958   3
   4   7 -15-8.95872 53.1711   3
   4   7 -14 197.048 70.6051   3
  -4   7  14 237.773 98.4190   6
   4   7 -13 179.881 81.0323   3
  -4   7  13-2.42811 85.1454   6
  -4   7  12 782.056 148.739   6
   4   7 -12 696.517 118.387   3
   4  -7 -11 1193.81 169.698  14
   4   7 -11 1162.97 143.607   3
  -4   7  11 1429.83 191.198   6
  -4   7  10 507.307 118.507   6
   4  -7 -10 509.631 121.810  14
   4  -7  -9-51.1354 78.2626  14
   4   7  -8 6096.85 304.505  12
   4  -7  -8 6462.36 350.738  14
   4  -7  -7 70.4490 75.3859  14
   4   7  -7-3.67193 57.3295  12
   4  -7  -6 1456.48 161.782  14
   4   7  -6 1592.36 151.321  12
   4   7  -5 740.771 105.708  12
   4  -7  -5 662.858 111.409  14
   4  -7  -4 2556.93 197.699  14
   4   7  -4 2183.67 161.393  12
   4   7  -3 3223.55 190.543  12
   4  -7  -3 3869.52 231.571  14
   4  -7  -2 1570.23 151.783  14
   4  -7  -1 597.104 101.568  14
   4  -7   0 3732.01 219.755  14
  -4   7  -1 17111.2 452.632   8
   4  -7   2 147.199 46.2587   1
  -4   7  -2 197.914 79.2860   8
   4  -7   3 5252.46 245.833   1
  -4   7  -3 5259.36 274.461   8
  -4   7  -4 446.095 102.631   8
   4  -7   4 328.203 78.2712   1
  -4   7  -5 15081.2 477.396   8
   4  -7   5 15040.9 466.427   1
   4  -7   6 637.952 117.460   1
  -4   7  -6 865.471 130.573   8
  -4   7  -7 10362.4 432.466   8
   4  -7   7 10715.9 434.547   1
   4   7   8 2212.44 190.513   2
  -4   7  -8 2607.43 226.155   8
   4   7   8 2307.21 223.260   5
   4  -7   8 2412.06 218.754   1
   4   7   9 203.608 95.5856   5
   4   7   9 144.491 68.0682   2
   4  -7   9 191.370 86.5010   1
  -4   7  -9 169.747 75.8629   8
   4   7  10 27.0453 67.7185   2
   4   7  10-11.4948 73.9536   5
   4   7  11 3513.78 240.863   2
   4   7  11 3406.09 257.359   5
   4   7  12 3927.15 242.318   2
   4   7  13 324.858 77.0398   2
   4   7  14 52.4301 52.9629   2
  -4   8  15 199.872 58.8225   2
  -4   8  15 130.842 68.8180   6
  -4   8  14 1369.06 172.180   6
  -4   8  13 724.260 142.199   6
  -4   8  12 2422.41 243.988   6
  -4   8  11-81.7727 94.3697   6
   4  -8 -10 14651.0 569.281  14
   4   8 -10 14117.8 518.660   4
  -4   8  10 14484.6 580.088   6
  -4   8   9 332.556 102.713   6
   4   8  -9 716.779 159.704   4
   4  -8  -9 510.711 114.402  14
  -4   8   9 410.673 121.730   7
   4  -8  -8 476.777 120.098  14
   4  -8  -7 1177.99 159.340  14
   4   8  -7 1150.94 132.699  12
   4  -8  -6 127.960 72.8491  14
   4   8  -6 92.8912 55.8519  12
   4   8  -5 3299.44 208.075  12
   4  -8  -5 3216.62 230.458  14
   4  -8  -4 371.213 99.6633  14
   4   8  -4 387.317 82.3617  12
   4   8  -3 374.037 83.7310  12
   4  -8  -3 531.181 114.090  14
   4  -8  -2 2002.14 179.037  14
   4  -8  -1 3345.07 220.084  14
   4  -8   0 5748.21 285.884  14
  -4   8  -1 1172.32 138.914   8
   4  -8   1 1172.89 142.533  14
  -4   8  -2 659.465 110.782   8
  -4   8  -3 431.154 105.968   8
  -4   8  -4 527.678 116.670   8
   4  -8   4 469.260 90.2107   1
   4  -8   5 1288.37 143.282   1
  -4   8  -5 1191.63 159.644   8
   4  -8   6 1367.08 157.841   1
  -4   8  -6 1456.14 179.639   8
  -4   8  -7 5982.68 346.250   8
   4  -8   7 6307.74 339.645   1
   4   8   7 6710.26 383.120   5
  -4   8  -8 7259.90 387.886   8
   4  -8   8 7607.88 385.809   1
   4   8   8 7401.84 401.086   5
   4   8   9 4401.19 313.443   5
   4   8  10 7182.41 332.556   2
   4   8  10 7643.26 396.430   5
   4   8  11 7455.30 324.183   2
   4   8  11 7453.61 373.199   5
   4   8  12 2367.49 179.718   2
   4   8  12 2558.09 203.896   5
   4   8  13 274.520 71.5506   2
   4   8  14 857.803 83.8799   2
  -4   9  15 166.575 75.5968   6
  -4   9  14 1229.94 164.017   6
  -4   9  13 206.635 102.653   6
  -4   9  12 2782.67 258.762   6
  -4   9  11 1243.06 189.664   6
   4   9 -10 12019.4 494.999   4
   4  -9 -10 12000.6 519.551  14
  -4   9  10 11960.7 534.833   6
  -4   9   9 13225.2 550.671   7
  -4   9   9 12892.3 550.444   6
   4  -9  -9 12661.8 529.932  14
   4   9  -9 12478.8 486.459   4
  -4   9   8 290.353 103.125   6
   4   9  -8 593.529 124.460   4
  -4   9   8 439.574 122.268   7
   4  -9  -8 438.463 118.341  14
   4   9  -7 3117.82 236.202   4
   4  -9  -7 3065.82 251.868  14
  -4   9   7 3103.59 254.517   7
   4  -9  -6 14509.4 523.979  14
   4  -9  -5 76.6947 69.4944  14
   4  -9  -4 15629.8 512.045  14
   4  -9  -3 2605.58 214.619  14
   4  -9  -2 115.562 67.6550  14
   4   9  -2 3.27486 41.3803  12
   4  -9  -1 108.218 78.3505  14
   4  -9   0 195.367 81.9993  14
   4  -9   1 100.509 70.6681  14
  -4   9  -2 1728.05 174.403   8
  -4   9  -3 994.102 145.606   8
  -4   9  -4 5382.40 313.354   8
   4   9   5 1710.55 186.418   5
  -4   9  -5 1756.95 193.052   8
  -4   9  -6 6824.93 374.491   8
   4   9   6 6804.14 382.739   5
   4   9   7 276.010 111.443   5
  -4   9  -7 502.775 122.612   8
   4   9   8 2981.91 267.504   5
   4   9   9 38.3702 77.0845   5
   4   9  10 1553.32 189.236   5
   4   9  11 998.455 147.122   5
  -4  10  14 1163.34 148.795   6
  -4  10  13 2.07878 87.4002   6
  -4  10  11 744.001 164.815   6
   4  10 -10 1235.10 228.438   4
  -4  10  10 68.3476 92.8937   6
  -4  10   9 4601.93 338.257   6
   4  10  -9 4309.98 308.131   4
   4  10  -8 3366.77 261.164   4
   4 -10  -8 3272.21 272.686  14
  -4  10   8 3364.82 290.551   7
  -4  10   8 3582.69 300.957   6
   4  10  -7 2775.02 237.627   4
  -4  10   7 2493.34 242.646   7
  -4  10   7 2526.70 241.930   6
   4 -10  -7 2784.21 251.330  14
   4  10  -6 141.556 76.2177   4
  -4  10   6 194.682 107.129   7
   4 -10  -6-33.0476 82.8884  14
   4 -10  -5-3.02910 75.0554  14
   4 -10  -4 8517.12 402.283  14
   4 -10  -3 1491.74 176.798  14
   4 -10  -2 1644.79 179.337  14
   4 -10  -1 1846.18 191.112  14
   4 -10   0 346.068 95.3244  14
   4 -10   1 4545.54 293.042  14
   4 -10   2 2285.37 218.281  14
  -4  10  -3 1603.92 172.741   8
   4 -10   3 1596.04 184.562  14
   4  10   4 4190.24 292.821   5
  -4  10  -4 4045.20 282.404   8
   4  10   5 4291.08 307.911   5
  -4  10  -5 3762.88 284.611   8
   4  10   6 1796.72 207.199   5
  -4  10  -6 1829.70 201.068   8
   4  10   7 291.211 121.236   5
   4  10   8 2863.93 264.930   5
   4  10   9 1416.19 184.919   5
   4  10  10 39.3443 85.7998   5
   4  10  11 228.082 86.6232   5
   4  10  12 973.593 119.158   5
  -4  11  14 4196.10 241.506   6
  -4  11  13 138.183 84.0780   6
  -4  11  12 1854.96 203.825   6
  -4  11  11 2167.89 226.744   6
   4  11 -10 14794.4 521.537   4
  -4  11  10 15042.3 594.610   6
   4  11  -9 1607.39 218.640   4
  -4  11   9 944.356 162.149   6
  -4  11   8 730.085 149.505   6
   4  11  -8 726.611 154.059   4
  -4  11   8 261.144 126.015   7
   4  11  -7 680.495 144.121   4
  -4  11   7 585.055 147.260   6
  -4  11   7 492.041 113.704   7
   4 -11  -7 591.824 129.509  14
   4 -11  -6 2780.28 253.329  14
   4  11  -6 2799.64 234.558   4
  -4  11   6 2844.10 256.385   7
  -4  11   6 2933.01 266.002   6
   4  11  -5-29.6855 76.0400   4
  -4  11   5 193.030 102.742   7
   4 -11  -5 54.9608 70.4049  14
   4  11  -4 371.068 84.1617   4
  -4  11   4 228.020 97.9667   7
   4 -11  -4 262.200 91.3275  14
   4  11  -3 3159.37 238.206   4
  -4  11   3 3106.32 256.592   7
   4 -11  -3 2860.98 241.789  14
   4 -11  -2 1470.89 183.946  14
   4  11  -2 1586.87 170.608   4
  -4  11   2 1296.55 171.405   7
   4  11  -1 4722.09 279.134   4
   4 -11  -1 4601.03 305.800  14
   4  11   0 4542.02 277.786   4
   4 -11   0 4934.95 317.246  14
   4  11   1 9092.44 388.781   4
   4 -11   1 9635.67 441.403  14
   4  11   2 7557.27 355.644   4
   4 -11   2 8037.46 406.539  14
   4  11   2 7384.07 379.900   5
   4  11   3 395.715 113.050   5
   4 -11   3 334.860 99.5194  14
   4 -11   4 264.379 94.4428  14
   4  11   4 356.227 111.570   5
   4  11   5 57.2667 82.0003   5
  -4  11  -5 5.71164 63.1397   8
   4  11   6 750.301 148.349   5
   4  11   7 693.242 145.161   5
   4  11   8 556.428 144.601   5
   4  11   9 2375.41 228.963   5
   4  11  10 4599.31 288.702   5
   4  11  11 521.309 106.122   5
   4  11  12 324.044 82.8471   5
  -4  12  13 436.684 94.5627   6
  -4  12  12 57.3923 80.0952   6
  -4  12  11 98.2111 86.3845   6
  -4  12  10 517.681 145.535   6
   4  12  -9 1396.62 207.183   4
  -4  12   9 815.138 169.048   6
   4  12  -8 327.536 116.154   4
  -4  12   8 217.540 112.083   6
   4  12  -7 2107.51 216.818   4
  -4  12   7 2113.57 235.243   7
  -4  12   7 2016.46 221.793   6
  -4  12   6 80.0384 79.5834   6
   4  12  -6 19.1081 79.2322   4
  -4  12   6 189.273 118.302   7
  -4  12   5 4468.13 321.340   6
   4  12  -5 4474.55 293.700   4
  -4  12   5 4534.64 322.820   7
   4 -12  -5 4693.82 325.928  14
   4  12  -4 10948.7 445.004   4
   4 -12  -4 10918.7 490.932  14
  -4  12   4 10357.3 473.193   7
   4  12  -3 13925.9 499.237   4
   4 -12  -3 13923.6 541.118  14
  -4  12   3 13977.6 540.986   7
   4  12  -2 9780.31 418.182   4
   4 -12  -2 10047.3 459.615  14
  -4  12   2 9902.43 446.211   7
   4  12  -1 2449.73 213.685   4
  -4  12   1 2409.31 225.447   7
   4 -12  -1 2391.27 232.707  14
   4  12   0 5656.12 316.127   4
   4 -12   0 5827.75 356.145  14
   4 -12   1-87.1746 80.3639  14
   4  12   1-10.2851 65.6156   4
   4  12   2 1034.68 159.853   5
   4 -12   2 1337.34 178.704  14
   4  12   2 1103.42 146.160   4
   4 -12   3 2078.49 217.390  14
   4  12   3 1954.37 191.085   4
   4  12   3 2080.14 217.395   5
   4  12   4 890.451 149.841   5
   4  12   5 48.2794 82.6711   5
   4  12   6 1179.65 177.595   5
   4  12   7-46.9411 93.3620   5
   4  12   8-29.6270 91.0021   5
   4  12   9 77.4959 88.6035   5
   4  12  10 2216.00 188.809   5
   4  12  11 99.0559 61.9771   5
  -4  13  12 392.065 96.1661   6
  -4  13  11 770.839 136.386   6
  -4  13   9 464.115 121.085   6
  -4  13   8 101.491 76.6297   6
   4  13  -8 379.588 130.705   4
   4  13  -7 275.898 118.395   4
  -4  13   7 62.0989 80.7800   6
   4  13  -6 2167.46 205.984   4
  -4  13   6 2345.55 241.669   7
  -4  13   6 2307.12 236.176   6
   4  13  -5 13.1294 80.5259   4
  -4  13   5-27.3082 78.3708   7
  -4  13   5-17.1069 71.5196   6
   4  13  -4-53.1392 95.6837   4
  -4  13   4 40.6126 78.6816   7
   4  13  -3-147.190 108.549   4
  -4  13   3 197.348 104.719   7
   4  13  -2 105.633 94.6050   4
  -4  13   2 80.8638 89.7185   7
   4  13  -1 2206.37 210.131   4
   4  13   0 728.702 125.316   4
   4  13   1 218.227 100.602   4
   4  13   2 289.787 94.1320   4
   4  13   3 4131.50 271.454   4
   4  13   3 3793.01 276.762   5
   4  13   4 4885.27 286.961   4
   4  13   4 5092.84 328.357   5
   4  13   5 2305.02 221.327   5
   4  13   5 2427.37 206.216   4
   4  13   6 104.031 88.6105   5
   4  13   6-1.94469 73.8202   4
   4  13   7 127.525 94.6862   5
   4  13   8 1605.41 145.595   4
   4  13   8 1658.51 176.005   5
   4  13   9 169.167 53.4604   4
   4  13   9 295.534 88.1003   5
   4  13  10-105.093 50.3883   4
   4  13  10 33.0548 52.5992   5
  -4  14  11 689.926 109.439   6
  -4  14  10 304.952 89.4649   6
   4  14  -9 2813.85 222.983   4
  -4  14   9 1480.30 164.993   6
   4  14  -8 1172.65 167.638   4
  -4  14   8 411.601 108.182   6
   4  14  -7 2214.71 194.074   4
  -4  14   7 2076.78 205.589   6
   4  14  -6 322.367 114.150   4
  -4  14   6 64.2183 69.9461   6
   4  14  -5 11606.3 435.740   4
  -4  14   5 10846.1 469.556   7
   4  14  -4 1032.78 144.426   4
  -4  14   4 1109.82 156.481   7
   4  14  -3 2797.42 224.569   4
  -4  14   3 2981.54 241.441   7
   4  14  -2 260.904 86.5341   4
   4  14  -1 3017.86 232.293   4
   4  14   0 2656.03 224.092   4
   4  14   1 917.756 139.233   4
   4  14   2 276.607 93.2916   4
   4  14   3 2238.59 198.199   4
   4  14   4-8.69348 68.0108   4
   4  14   4 171.594 85.7247   5
   4  14   5 259.670 87.7210   4
   4  14   5 314.228 106.114   5
   4  14   6 721.835 126.530   5
   4  14   6 850.271 115.103   4
   4  14   7 2850.14 188.336   4
   4  14   7 2907.42 221.733   5
   4  14   8 246.619 63.1998   4
   4  14   9 770.557 85.8768   4
   4  14   9 912.559 117.086   5
  -4  15   9 4736.73 253.523   6
  -4  15   8 1304.09 145.991   6
   4  15  -7 1004.19 145.295   4
  -4  15   7 416.808 93.4377   6
   4  15  -6 885.636 139.050   4
   4  15  -5 117.672 89.9161   4
   4  15  -4 6237.17 311.277   4
   4  15  -3 208.421 80.9043   4
   4  15  -2-131.569 100.071   4
   4  15  -1-108.568 106.968   4
   4  15   0 275.033 104.050   4
   4  15   1 731.893 132.521   4
   4  15   2 138.035 85.7524   4
   4  15   3 153.895 77.7808   4
   4  15   4 127.532 72.5671   4
   4  15   4 75.1465 59.4081   5
   4  15   5 99.3518 68.2628   4
   4  15   5 137.545 70.6723   5
   4  15   6 233.312 72.9896   4
   4  15   6 208.344 75.1117   5
   4  15   7 194.228 53.8717   4
   4  15   7 221.773 69.2690   5
   4  16  -7 1167.55 134.291   4
   4  16  -6 374.638 91.5508   4
   4  16  -5 6529.06 278.488   4
   4  16  -4 206.406 89.6501   4
   4  16  -3 1704.33 157.087   4
   4  16  -2 1215.19 135.797   4
   4  16  -1 7425.18 312.085   4
   4  16   0 174.899 72.9018   4
   4  16   1 679.266 93.5508   4
   4  16   2 2574.19 183.635   4
   4  16   3 1517.54 141.786   4
   4  16   4 328.751 78.1867   4
   4  16   5 2474.78 157.310   4
   4  17  -5 984.488 103.386   4
   4  17  -4 615.474 93.2202   4
   4  17  -3 250.452 72.4857   4
   4  17  -2 275.483 71.7499   4
   4  17  -1 412.081 78.4938   4
   4  17   0-66.6390 57.5704   4
   4  17   1 598.926 87.3124   4
   4  17   2 740.050 86.6925   4
   5   0 -17-32.7828 55.0672   3
   5   0 -16 4627.69 266.368   3
   5   0 -15 19.4382 75.5354   3
   5   0 -14 1719.19 186.320   3
   5   0 -13-91.6035 68.0522   9
   5   0 -13 105.499 80.6681   3
   5   0 -12 522.235 106.951   3
   5   0 -12 507.153 107.336   9
   5   0 -11-14.6005 62.2282   9
   5   0 -10 1257.17 142.519   9
   5   0  -9 19.6674 48.4598   9
   5   0  -9-82.6991 68.3444  14
   5   0  -8 23739.0 535.620  14
   5   0  -7 51.1141 58.0772  12
   5   0  -7 7.87646 46.2428  14
   5   0  -6 24543.1 460.916  14
   5   0  -6 25775.9 504.556  12
   5   0  -5 36.7331 54.1322  12
   5   0  -5 15.4953 37.5067  14
   5   0  -4 43714.1 578.740  12
   5   0  -4 43686.0 512.604  14
   5   0  -3-0.99683 43.8805  12
   5   0  -3 31.8716 32.2482  14
   5   0  -2 1766.85 121.036   1
   5   0  -1 219.388 56.2381   1
   5   0   0 108012. 912.902   1
   5   0   1 204.980 69.3994   1
   5   0   2 4122.87 196.304   1
   5   0   3 162.117 72.9491   1
   5   0   4 15798.9 407.016   1
   5   0   5 106.523 67.2024   1
   5   0   6 9468.72 356.535   1
   5   0   7-11.3174 54.1319   1
   5   0   8 11883.1 443.361   1
   5   0   9-22.3227 53.4827   2
   5   0   9 53.2409 65.0989   1
   5   0  10 2232.43 201.545   2
   5   0  10 2108.80 212.433   1
   5   0  11-13.5769 68.6499   2
   5   0  12 3594.17 250.070   2
   5   0  13-34.4369 62.0591   2
   5   0  14 304.262 76.4624   2
   5   0  15 12.6983 40.0623   2
   5  -1 -17 120.758 55.0007   3
   5   1 -17 169.452 57.5496   3
   5  -1 -16 1099.81 132.576   3
   5   1 -16 1042.19 137.264   3
   5  -1 -15 106.480 77.6001   3
   5   1 -15 93.5744 90.1313   3
   5  -1 -14 2602.80 220.451   3
   5   1 -14 2355.69 217.958   3
   5   1 -13 3867.51 270.419   9
   5  -1 -13 3712.34 266.568   9
   5  -1 -13 3641.51 257.108   3
   5   1 -13 3945.82 273.886   3
   5   1 -12 560.738 117.892   9
   5  -1 -12 658.663 129.157   9
   5  -1 -12 651.259 116.948   3
   5   1 -12 595.770 113.123   3
   5   1 -11 796.572 125.061   9
   5  -1 -11 888.135 133.510   9
   5   1 -10 7891.24 332.887   9
   5  -1 -10 7939.29 364.217  14
   5   1  -9 4507.11 235.007   9
   5  -1  -9 4795.65 266.809  14
   5   1  -8 3261.01 184.161   9
   5   1  -8 3226.32 208.791  12
   5   1  -8 3228.41 197.473  14
   5  -1  -8 3138.72 206.980  14
   5   1  -7 925.031 119.089  12
   5   1  -7 1063.43 103.176   9
   5  -1  -7 958.910 112.035  14
   5   1  -7 973.318 104.489  14
   5  -1  -6 4783.16 211.304  12
   5   1  -6 4925.83 234.614  12
   5   1  -6 4725.05 199.374  14
   5  -1  -6 4661.45 213.869  14
   5  -1  -5 532.749 78.9297  12
   5   1  -5 493.162 83.6312  12
   5   1  -5 480.851 63.9385  14
   5  -1  -5 558.876 77.9218  14
   5   1  -4 95.4602 54.4854  12
   5  -1  -4 115.156 50.5030  12
   5  -1  -4 110.114 49.8933  14
   5   1  -3 2449.34 250.575  13
   5   1  -3 2362.52 137.573  12
   5  -1  -3 2280.84 120.625  14
   5  -1  -3 2337.40 124.797  12
   5   1  -2 14277.0 637.752  13
   5   1  -2 14206.4 325.798   1
   5  -1  -2 14325.0 331.779   1
   5  -1  -2 13917.3 286.337  12
   5  -1  -2 14431.2 273.435  14
   5   1  -1 344.763 131.918  13
   5  -1  -1 296.562 47.8609  14
   5   1  -1 178.276 58.4731   1
   5  -1  -1 422.157 69.3786   1
   5   1   0 62237.6 1508.38  13
   5  -1   0 64525.7 711.503   1
  -5   1   0 64319.9 531.940   8
   5   1   0 62610.2 685.533   1
   5  -1   0 63271.8 555.180  14
   5  -1   1 43550.2 601.216   1
   5   1   1 43227.2 581.550   1
  -5   1  -1 41481.1 461.980   8
   5   1   2 9710.02 289.371   1
  -5   1  -2 10013.9 241.400   8
   5  -1   2 9901.52 303.217   1
   5  -1   3 8115.19 285.742   1
  -5   1  -3 7534.93 226.481   8
   5   1   3 7920.33 271.363   1
   5  -1   4 3462.62 203.734   1
  -5   1  -4 3425.18 167.163   8
   5   1   4 3557.95 196.091   1
   5   1   5 5236.73 246.029   1
   5  -1   5 5137.01 257.059   1
   5   1   6 18000.0 487.552   1
   5  -1   6 19238.9 514.466   1
   5   1   7 138.756 68.5759   1
   5  -1   7 138.457 76.7248   1
   5   1   8 5071.31 285.976   1
   5  -1   8 4923.81 299.811   1
   5   1   9 297.795 87.4931   2
   5  -1   9 329.987 96.4065   1
   5   1   9 405.076 100.708   1
   5  -1   9 463.747 98.5175   2
   5  -1  10 3389.36 239.608   2
   5   1  10 3527.34 252.422   2
   5  -1  10 3300.40 259.491   1
   5   1  11 49.3180 77.8372   2
   5  -1  11 43.0216 70.7364   2
   5  -1  12-22.8975 69.2392   2
   5   1  12 96.4927 69.4042   2
   5   1  13 773.800 118.233   2
   5  -1  13 930.600 124.952   2
   5   1  14 665.967 101.978   2
   5  -1  14 710.394 99.4679   2
   5  -1  15 420.299 64.6988   2
   5   1  15 459.982 76.7907   2
   5   2 -17 1342.87 136.279   3
   5  -2 -16 115.406 70.6795   3
   5   2 -16 135.348 79.4207   3
   5  -2 -15 1271.53 149.058   3
   5   2 -15 1196.73 157.212   3
   5  -2 -14 1888.89 180.543   3
   5   2 -14 1912.42 195.088   3
   5   2 -13 328.685 105.335   3
   5  -2 -13 339.074 88.0205   9
   5  -2 -13 336.567 89.8316   3
   5  -2 -12 2366.68 222.074   9
   5  -2 -12 2313.61 200.628   3
   5   2 -12 2273.86 209.094   3
   5   2 -11 4639.12 267.002   9
   5  -2 -11 4706.44 305.493  14
   5   2 -10 5320.89 264.698   9
   5  -2 -10 5362.23 310.448  14
   5   2  -9 3623.69 203.379   9
   5  -2  -9 3603.60 238.220  14
   5  -2  -8 48.8866 65.5864  14
   5   2  -8 54.1927 75.1138  12
   5   2  -7 12408.7 390.998  12
   5  -2  -7 12576.2 386.508  14
   5  -2  -6 47182.5 694.326  14
   5   2  -6 48579.3 723.877  12
   5  -2  -5 4894.54 194.455  12
   5   2  -5 4985.68 222.588  12
   5  -2  -5 5015.67 212.379  14
   5   2  -4 2338.70 149.824  12
   5  -2  -4 2379.79 134.082  12
   5  -2  -4 2560.15 145.525  14
   5   2  -3 1639.74 210.817  13
   5   2  -3 1636.10 124.448  12
   5  -2  -3 1593.73 101.626  12
   5  -2  -3 1628.33 111.985  14
   5   2  -2 40769.2 1086.52  13
   5  -2  -2 39860.0 504.893  14
   5  -2  -2 39682.0 558.138   1
   5  -2  -2 39449.0 454.486  12
   5  -2  -1 47365.4 537.344  14
   5   2  -1 47864.3 586.605   1
   5  -2  -1 48701.2 618.697   1
   5   2  -1 46695.3 1249.70  13
   5  -2   0 485.998 61.1320  14
  -5   2   0 598.858 68.2707   8
   5   2   0 579.297 76.8107   1
   5  -2   0 562.001 84.7237   1
   5  -2   1 5413.26 221.237   1
  -5   2  -1 5709.43 192.682   8
   5   2   1 5755.86 215.478   1
   5  -2   2 36560.0 587.008   1
   5   2   2 36868.1 548.683   1
   5  -2   3 5299.42 240.064   1
  -5   2  -3 5388.80 207.383   8
   5   2   3 5250.13 219.319   1
   5  -2   4 15.7236 60.5771   1
   5   2   4-29.1638 48.6886   1
  -5   2  -4 3.52214 40.1947   8
   5  -2   5 163.504 76.5300   1
   5   2   5 213.844 64.9146   1
  -5   2  -5 212.441 60.7636   8
  -5   2  -6 13.0168 47.9616   8
   5  -2   6 88.9027 66.5372   1
   5   2   6 26.3251 47.8761   1
  -5   2  -7 78.9717 59.4220   8
   5  -2   7 118.294 75.8176   1
   5   2   7 15.1006 48.5198   1
   5   2   8 4742.53 269.926   1
  -5   2  -8 4977.38 270.397   8
   5  -2   8 5011.57 301.193   1
   5   2   9 1044.76 147.058   2
   5  -2   9 805.269 135.802   1
  -5   2  -9 885.174 132.502   8
   5  -2   9 889.994 130.103   2
   5  -2  10 1348.42 154.619   2
   5   2  10 1370.86 171.003   2
   5  -2  10 1337.71 173.077   1
  -5   2 -10 1411.45 164.763   8
   5  -2  11 200.283 84.5259   2
   5   2  11 172.375 91.9068   2
   5  -2  12-87.0174 75.5924   2
   5   2  12-55.2663 79.6946   2
   5   2  13 1967.03 182.887   2
   5  -2  13 2016.94 163.184   2
   5   2  14 696.016 105.827   2
   5   2  15 21.6969 44.0979   2
   5   3 -17 1625.90 140.769   3
   5  -3 -16 871.339 107.000   3
   5   3 -16 722.904 114.590   3
   5   3 -15 318.902 98.0767   3
   5  -3 -15 207.407 70.9205   3
   5  -3 -14 2110.25 183.991   3
   5   3 -14 1986.64 198.867   3
   5  -3 -13 4588.29 307.704   9
   5  -3 -13 4328.91 268.986   3
   5   3 -13 4595.45 295.780   3
   5  -3 -12 143.565 95.1627  14
   5  -3 -12 148.503 94.8632   9
   5  -3 -12 174.458 74.3727   3
   5   3 -12 112.315 78.6304   3
   5   3 -11 3362.73 251.078  11
   5   3 -11 3299.96 239.684   3
   5  -3 -11 3262.25 258.465  14
   5  -3 -10 999.583 146.917  14
   5  -3  -9 405.233 102.281  14
   5   3  -8 3588.92 229.476  12
   5  -3  -8 3513.46 229.645  14
   5   3  -7 4020.06 233.518  12
   5  -3  -7 3707.93 224.375  14
   5   3  -6 132.533 64.1072  12
   5  -3  -6 142.792 67.3471  14
   5  -3  -5 307.718 72.0098  14
   5   3  -5 379.669 78.0566  12
   5  -3  -4 1348.36 97.0540  12
   5   3  -4 1324.84 122.095  12
   5  -3  -4 1299.52 115.261  14
   5   3  -3 476.238 80.7268  12
   5  -3  -3 493.017 77.6719  14
   5  -3  -2 466.294 77.0492   1
   5  -3  -2 461.081 73.3951  14
   5   3  -2 351.111 119.478  13
   5  -3  -1 940.595 99.2484   1
   5  -3  -1 1053.38 94.2382  14
  -5   3   0 1045.47 92.6763   8
   5   3   0 1075.89 95.9638   1
   5  -3   0 1100.48 109.052   1
   5  -3   0 884.840 88.7911  14
   5  -3   1 4161.12 201.549   1
  -5   3  -1 4173.48 181.570   8
   5   3   1 4270.45 180.005   1
   5  -3   2 2489.15 162.794   1
  -5   3  -2 2317.81 141.625   8
   5   3   2 2462.35 143.779   1
   5  -3   3 16522.2 424.860   1
  -5   3  -3 16710.1 387.164   8
   5   3   3 17150.3 386.233   1
   5  -3   4 1142.10 127.980   1
  -5   3  -4 1213.53 119.546   8
   5   3   4 1291.72 115.309   1
   5   3   5 4236.17 213.789   1
  -5   3  -5 4293.31 220.787   8
   5  -3   5 4186.08 244.430   1
  -5   3  -6 1316.69 134.728   8
   5  -3   6 1531.30 160.576   1
  -5   3  -7 1335.53 143.447   8
   5  -3   7 1274.18 156.319   1
  -5   3  -8 6975.04 331.613   8
   5  -3   8 7554.27 373.246   1
   5   3   9 1880.38 186.937   2
   5  -3   9 2087.62 211.909   1
  -5   3  -9 1976.16 188.683   8
   5   3  10 2690.36 229.966   2
   5  -3  10 3019.11 257.619   1
  -5   3 -10 2589.28 220.279   8
   5   3  11 4622.91 294.791   2
   5   3  12 3548.98 251.152   2
   5   3  13 78.4408 73.3918   2
   5   3  14 62.0456 63.5351   2
   5   3  15 955.460 105.088   2
   5   4 -17 84.5656 52.1159   3
   5   4 -16-0.48020 59.2899   3
   5   4 -15-18.7524 69.9622   3
   5   4 -14 65.6233 76.9178   3
   5   4 -13 473.028 109.436   3
   5   4 -12 200.968 70.5502   3
   5  -4 -12 132.438 77.1114  14
   5  -4 -11 3910.51 290.558  14
   5   4 -11 4040.18 266.012   3
   5  -4 -10 2631.46 230.037  14
   5  -4  -9 459.102 107.683  14
   5   4  -8 740.343 119.278  12
   5  -4  -8 703.393 123.538  14
   5   4  -7 6235.37 293.535  12
   5  -4  -7 6346.15 299.160  14
   5   4  -6 3014.79 198.426  12
   5  -4  -6 2987.29 196.832  14
   5   4  -5 1223.02 125.688  12
   5  -4  -5 1160.95 125.037  14
   5  -4  -4 634.172 97.7348  14
   5   4  -4 704.344 98.3132  12
   5  -4  -3 426.962 79.5217  14
   5  -4  -2 106.074 57.6150  14
   5  -4  -2 74.0582 47.6183   1
   5  -4  -1 36745.2 562.618  14
   5  -4  -1 36914.9 556.443   1
   5  -4   0 2887.12 167.197   1
   5  -4   0 2656.57 157.454  14
  -5   4   0 2828.12 158.672   8
   5  -4   1 37469.2 597.455   1
  -5   4  -1 37803.0 577.108   8
   5   4   1 38211.5 523.170   1
   5  -4   2 1669.43 140.815   1
  -5   4  -2 1630.39 130.591   8
  -5   4  -3 363.154 79.1470   8
   5  -4   3 384.144 92.5057   1
   5  -4   4 2304.64 176.147   1
  -5   4  -4 2484.14 174.153   8
  -5   4  -5 5008.19 257.958   8
   5  -4   5 5245.90 280.034   1
   5  -4   6 914.143 133.900   1
  -5   4  -6 927.072 127.880   8
  -5   4  -7 1428.39 156.893   8
   5  -4   7 1590.12 172.668   1
   5  -4   8 784.674 140.950   1
  -5   4  -8 780.885 130.690   8
   5   4   8 817.114 131.229   2
   5   4   9 370.234 95.7510   2
   5  -4   9 389.623 113.819   1
  -5   4  -9 464.896 106.771   8
   5   4  10 2828.02 232.047   2
   5  -4  10 2985.32 260.322   1
  -5   4 -10 2755.22 235.004   8
   5   4  11 5321.47 311.996   2
   5   4  12 1338.96 164.230   2
   5   4  13 2.71350 74.5121   2
   5   4  14 2293.24 171.400   2
  -5   5  17 1286.50 120.689   2
   5   5 -17 1446.80 119.080   3
   5   5 -16 32.1166 54.2321   3
   5   5 -15 5983.20 302.380   3
   5   5 -14 1271.02 157.951   3
   5   5 -13 2786.40 228.882   3
   5   5 -12 1102.02 155.093   3
   5  -5 -12 933.881 159.724  14
   5   5 -11 17512.0 551.777   3
  -5   5  11 18303.3 607.582   6
   5  -5 -11 17585.8 613.049  14
   5  -5 -10 951.321 157.850  14
   5  -5  -9 13669.8 503.818  14
   5   5  -8 13394.3 450.898  12
   5  -5  -8 12930.5 466.278  14
   5   5  -7 1820.52 169.169  12
   5  -5  -7 1924.29 175.534  14
   5   5  -6 112.008 65.9202  12
   5  -5  -6 71.5564 61.6499  14
   5   5  -5 10803.6 359.525  12
   5  -5  -5 10894.4 370.613  14
   5   5  -4 4538.38 228.600  12
   5  -5  -4 4435.59 229.855  14
   5   5  -3 6083.79 259.198  12
   5  -5  -3 6378.70 267.906  14
   5  -5  -2 1088.18 103.256   1
   5  -5  -2 1119.71 120.695  14
   5  -5  -1 628.954 94.6020  14
   5  -5  -1 568.250 80.0573   1
  -5   5   0 7677.52 273.667   8
   5  -5   0 7575.94 267.738   1
   5  -5   0 7736.99 282.214  14
   5  -5   1 40264.7 635.950   1
  -5   5  -1 42628.3 656.102   8
   5  -5   2 5173.04 241.207   1
  -5   5  -2 5282.83 245.433   8
   5  -5   3 8979.04 331.042   1
  -5   5  -3 8744.28 325.949   8
   5  -5   4 1507.90 152.099   1
  -5   5  -4 1450.52 148.776   8
   5  -5   5 25775.9 622.730   1
  -5   5  -5 25190.2 587.655   8
  -5   5  -6 3217.17 230.235   8
   5  -5   6 2945.18 225.358   1
  -5   5  -7 7924.60 369.196   8
   5  -5   7 7461.81 371.761   1
   5   5   8 1444.58 163.126   2
  -5   5  -8 1681.80 181.015   8
   5  -5   8 1609.22 182.937   1
   5   5   8 1591.11 178.365   5
   5   5   9 1022.11 144.264   2
   5  -5   9 976.454 156.211   1
  -5   5  -9 935.205 142.944   8
   5   5  10 511.339 108.834   2
   5   5  11 1470.41 176.644   2
   5   5  12 2032.67 186.767   2
   5   5  13 12060.1 399.143   2
   5   5  14 1627.83 140.461   2
   5   6 -16 224.128 66.3228   3
   5   6 -15 503.055 94.3405   3
   5   6 -14 198.070 85.3670   3
   5   6 -13 142.650 76.9223   3
  -5   6  13 179.807 84.4095   6
   5   6 -12 1002.74 146.344   3
  -5   6  12 1139.62 161.794   6
  -5   6  11 1308.22 178.618   6
   5  -6 -11 1328.73 183.160  14
   5   6 -11 1192.30 151.032   3
   5  -6 -10 3725.09 281.656  14
  -5   6  10 3602.12 282.507   6
   5  -6  -9 968.383 153.033  14
   5  -6  -8 916.418 139.778  14
   5   6  -8 851.082 125.877  12
   5   6  -7 3359.88 233.317  12
   5  -6  -7 3609.58 249.626  14
   5   6  -6 7141.80 315.693  12
   5  -6  -6 7132.59 330.160  14
   5  -6  -5 36953.4 718.686  14
   5   6  -5 36854.1 681.208  12
   5  -6  -4 24521.8 562.111  14
   5   6  -4 24016.2 535.295  12
   5   6  -3 17022.4 446.565  12
   5  -6  -3 17140.0 460.276  14
   5  -6  -2 983.252 123.649  14
   5  -6  -2 868.231 93.4129   1
   5  -6  -1 18968.9 472.831  14
   5  -6  -1 18760.0 417.645   1
   5  -6   0 606.185 94.1921  14
   5  -6   0 613.518 88.4004   1
  -5   6  -1 2159.21 167.181   8
   5  -6   1 2068.89 154.706   1
  -5   6  -2 549.972 101.557   8
   5  -6   2 542.484 93.5718   1
   5  -6   3 277.135 78.8192   1
  -5   6  -3 195.166 78.2510   8
   5  -6   4 6918.37 316.277   1
  -5   6  -4 6834.89 319.164   8
   5  -6   5 1027.77 140.920   1
  -5   6  -5 1060.22 137.064   8
   5  -6   6 3497.27 252.004   1
  -5   6  -6 3641.67 246.127   8
   5  -6   7 187.708 84.6465   1
   5   6   7 372.973 89.2785   2
  -5   6  -7 396.067 99.9529   8
   5   6   7 310.140 85.9810   5
   5   6   8 5587.02 305.707   2
   5  -6   8 6127.23 356.969   1
  -5   6  -8 5477.55 324.248   8
   5   6   8 5681.05 342.296   5
   5   6   9 1203.97 166.548   5
   5  -6   9 1373.86 176.995   1
  -5   6  -9 1178.40 162.557   8
   5   6   9 1258.09 155.010   2
   5   6  10 1667.51 173.519   2
   5   6  10 1793.42 195.973   5
   5   6  11 397.554 97.3382   2
   5   6  12 120.800 80.5986   2
   5   6  13 122.043 68.7298   2
   5   6  14 1022.48 102.728   2
  -5   7  16 1056.92 110.913   2
   5   7 -16 1284.11 110.816   3
   5   7 -15 1341.93 130.435   3
   5   7 -14 46.0187 59.1255   3
  -5   7  14 66.4521 69.8951   6
   5   7 -13 10190.9 399.495   3
  -5   7  13 10635.9 471.105   6
  -5   7  12-12.4006 71.0307   6
   5   7 -12 31.8882 54.8921   3
   5  -7 -11 1904.22 214.806  14
   5   7 -11 1957.43 185.675   3
  -5   7  11 2072.95 226.658   6
   5   7 -10 478.933 98.5939   3
   5  -7 -10 602.646 132.287  14
  -5   7  10 469.354 125.770   6
   5   7  -9 7510.96 372.388   4
   5  -7  -9 7535.59 399.631  14
  -5   7   9 7035.29 388.339   7
   5   7  -8 260.114 82.9282  12
   5  -7  -8 284.289 94.9033  14
   5   7  -7 8063.69 363.438  12
   5  -7  -7 8091.09 384.383  14
   5   7  -6 6993.60 324.222  12
   5  -7  -6 7194.49 352.884  14
   5   7  -5 15398.6 463.311  12
   5  -7  -5 16314.8 504.334  14
   5  -7  -4 152.340 74.3401  14
   5   7  -4 179.346 75.0195  12
   5   7  -3 706.715 103.001  12
   5  -7  -3 879.450 128.891  14
   5  -7  -2 883.888 125.645  14
   5  -7  -1 1535.21 153.901  14
   5  -7   0 8309.16 337.122  14
  -5   7  -1 3033.34 207.531   8
   5  -7   1 2980.91 213.655  14
   5  -7   1 3092.08 187.187   1
   5  -7   2 2397.53 173.403   1
  -5   7  -2 2285.33 187.975   8
   5  -7   3 36411.0 695.347   1
  -5   7  -3 36576.6 737.185   8
  -5   7  -4 1535.71 170.159   8
   5  -7   4 1571.40 158.497   1
   5  -7   5 20481.3 575.858   1
  -5   7  -5 20570.5 589.335   8
  -5   7  -6 335.268 105.190   8
   5  -7   6 245.431 84.6823   1
   5   7   7 697.513 113.703   2
   5   7   7 954.395 159.642   5
   5  -7   7 717.179 133.809   1
  -5   7  -7 731.334 132.327   8
   5   7   8 6511.84 333.633   2
   5  -7   8 6874.10 376.278   1
  -5   7  -8 6178.18 355.745   8
   5   7   8 6888.38 385.613   5
   5   7   9 2299.81 200.634   2
   5   7   9 2397.28 232.433   5
   5   7  10 5760.83 305.300   2
   5   7  10 5842.14 345.524   5
   5   7  11 12736.3 433.270   2
   5   7  11 12353.6 461.608   5
   5   7  12 1930.81 168.272   2
   5   7  13 7.90085 45.3107   2
  -5   8  15 75.0940 67.5560   6
  -5   8  14 154.608 82.2197   6
  -5   8  13 352.415 105.152   6
  -5   8  12 2788.02 256.215   6
  -5   8  11 48.5885 85.0581   6
  -5   8  10 153.914 86.0636   6
   5  -8 -10 261.229 100.212  14
   5   8  -9 1764.40 207.774   4
   5  -8  -9 1482.88 187.244  14
  -5   8   9 1433.16 188.312   7
   5  -8  -8 2306.94 223.234  14
   5   8  -8 2545.10 215.681   4
  -5   8   8 2526.67 233.761   7
   5   8  -8 2444.60 206.131  12
   5   8  -7 251.882 81.3892  12
   5  -8  -7 230.336 102.754  14
   5   8  -6 74.0072 56.7620  12
   5  -8  -6-67.7613 83.5646  14
   5   8  -5 5996.90 299.470  12
   5  -8  -5 6596.50 343.486  14
   5  -8  -4 12144.0 446.722  14
   5   8  -4 12355.0 411.961  12
   5   8  -3 46943.9 790.349  12
   5  -8  -3 48465.0 872.296  14
   5  -8  -2 864.203 137.327  14
   5  -8  -1 15196.8 483.567  14
   5  -8   0 132.581 68.6875  14
   5  -8   1 994.921 142.194  14
  -5   8  -2 113.320 77.4747   8
  -5   8  -3 16423.7 527.224   8
   5  -8   4 2170.24 186.045   1
  -5   8  -4 2289.44 209.625   8
   5  -8   5 5440.84 301.823   1
  -5   8  -5 5383.78 322.642   8
   5   8   5 5432.63 335.405   5
   5  -8   6 2244.87 206.727   1
  -5   8  -6 2105.90 213.151   8
   5   8   6 2339.52 236.040   5
   5  -8   7 16289.7 561.148   1
  -5   8  -7 16470.2 585.224   8
   5   8   7 15789.0 589.190   5
   5   8   8 8040.75 427.727   5
   5   8   9 7847.12 349.637   2
   5   8   9 8245.52 419.309   5
   5   8  10 1800.91 164.212   2
   5   8  10 2047.02 207.460   5
   5   8  11 253.590 84.2662   5
   5   8  11 157.266 71.1918   2
   5   8  12 1703.41 142.536   2
   5   8  13 46.6390 40.4627   2
  -5   9  15 1057.63 120.669   6
  -5   9  14 493.694 110.954   6
  -5   9  12 40.7271 89.0054   6
  -5   9  11 4144.93 318.487   6
   5   9 -10 6367.72 376.275   4
  -5   9  10 5464.00 369.012   6
   5   9  -9 28523.4 723.592   4
  -5   9   9 30784.0 844.468   7
   5  -9  -9 29651.1 825.763  14
  -5   9   9 30378.4 850.558   6
   5  -9  -8 2660.20 249.930  14
   5   9  -8 2341.20 220.538   4
  -5   9   8 2628.47 251.219   7
   5   9  -7 994.149 147.050   4
  -5   9   7 983.461 158.414   7
   5  -9  -7 911.178 157.987  14
   5  -9  -6 275.178 97.5151  14
   5  -9  -5 1892.09 200.531  14
   5   9  -5 1856.83 175.091  12
   5   9  -4 1704.78 164.701  12
   5  -9  -4 1967.93 198.214  14
   5  -9  -3 1210.04 155.112  14
   5   9  -3 1350.39 143.103  12
   5   9  -2 5239.54 274.362  12
   5  -9  -2 5710.85 321.675  14
   5  -9  -1 970.247 145.018  14
   5  -9   0 2746.72 224.583  14
   5  -9   1 2740.66 229.963  14
   5  -9   2 344.657 106.199  14
  -5   9  -3 267.382 92.4199   8
   5   9   4 627.548 123.327   5
  -5   9  -4 856.642 146.053   8
  -5   9  -5 7646.51 390.676   8
   5   9   5 8252.69 426.349   5
   5   9   6 2157.55 228.160   5
  -5   9  -6 2102.77 215.712   8
   5   9   7 1185.14 181.048   5
   5   9   8 1121.44 176.402   5
   5   9   9 200.158 106.181   5
   5   9  10 383.173 111.785   5
   5   9  11 567.395 113.694   5
   5   9  12 51.7908 64.8609   5
  -5  10  14 120.647 77.2070   6
  -5  10  13 33.8197 73.2406   6
  -5  10  12 677.247 140.734   6
  -5  10  11 70.5773 104.001   6
   5  10 -10 4228.00 315.774   4
  -5  10  10 2487.05 255.342   6
  -5  10   9-27.5832 90.6754   7
  -5  10   9 56.2310 86.2990   6
   5  10  -8 7393.80 376.503   4
   5 -10  -8 8394.48 439.445  14
  -5  10   8 7620.47 429.119   7
  -5  10   8 8165.66 452.032   6
   5 -10  -7 313.269 103.614  14
   5  10  -7 496.430 131.407   4
  -5  10   7 329.098 102.892   7
   5  10  -6 313.544 100.300   4
  -5  10   6 289.091 96.0805   7
   5 -10  -6 294.980 99.8590  14
   5  10  -5 2074.71 192.588   4
  -5  10   5 2626.91 242.001   7
   5 -10  -5 2269.87 226.111  14
   5 -10  -4 4395.19 300.769  14
   5  10  -4 4511.63 272.620   4
  -5  10   4 4785.00 319.842   7
   5 -10  -3 7056.29 372.273  14
   5 -10  -2 5807.84 339.802  14
   5 -10  -1 5394.71 330.340  14
   5 -10   0 10390.0 453.114  14
   5 -10   1 1369.76 172.024  14
   5 -10   2 1037.42 160.016  14
   5  10   2 867.653 141.344   5
   5  10   2 906.656 125.445   4
  -5  10  -2 1010.23 153.720   7
   5 -10   3 413.124 116.420  14
   5  10   3 422.168 118.565   5
   5 -10   4 335.973 116.891  14
   5  10   4 380.093 112.256   5
  -5  10  -4 252.503 90.2582   8
   5  10   5 587.909 131.180   5
  -5  10  -5 655.377 130.988   8
   5  10   6 2005.19 228.514   5
   5  10   7 168.770 108.867   5
   5  10   8 196.880 101.152   5
   5  10   9-50.6321 89.7431   5
   5  10  11 456.239 97.6125   5
   5  10  12 88.1586 53.9806   5
  -5  11  14 295.952 79.7375   6
  -5  11  13 258.149 93.4685   6
  -5  11  12 2806.33 240.177   6
  -5  11  11 840.330 147.551   6
   5  11 -10 2976.60 294.729   4
  -5  11  10 1891.12 219.572   6
   5  11  -9 1134.04 191.564   4
  -5  11   9 234.233 105.799   6
   5  11  -8 16.2111 83.9657   4
  -5  11   8-140.410 106.917   7
  -5  11   8 51.6443 101.829   6
  -5  11   7 157.470 98.2545   6
   5  11  -7 464.376 139.866   4
  -5  11   7 201.234 99.5014   7
   5  11  -6 737.472 133.565   4
  -5  11   6 1046.59 171.584   7
   5 -11  -6 607.416 130.591  14
   5  11  -5 3705.23 264.439   4
  -5  11   5 3747.57 291.793   7
   5 -11  -5 3884.56 297.042  14
   5  11  -4 1709.33 175.112   4
  -5  11   4 1491.59 189.873   7
   5 -11  -4 1625.71 197.262  14
   5  11  -3 10009.5 416.079   4
   5 -11  -3 10195.7 465.619  14
  -5  11   3 10198.8 468.688   7
   5  11  -2 4607.47 281.504   4
  -5  11   2 4385.02 311.277   7
   5 -11  -2 4190.60 301.854  14
   5  11  -1 2052.48 193.804   4
   5 -11  -1 2198.79 225.856  14
  -5  11   1 2106.42 222.425   7
   5 -11   0 1462.88 186.168  14
   5  11   0 1307.70 157.289   4
  -5  11   0 1305.21 174.455   7
   5 -11   1 352.199 108.442  14
   5  11   1 458.951 96.7367   4
  -5  11  -1 295.965 93.2136   7
   5 -11   2 598.102 120.835  14
   5  11   2 520.010 125.495   5
   5  11   2 559.217 103.069   4
   5  11   3 2473.43 208.348   4
   5 -11   3 2468.45 241.443  14
   5  11   3 2469.68 241.340   5
   5 -11   4 5216.49 346.526  14
   5  11   4 5442.67 346.869   5
   5  11   5 202.199 92.0275   5
   5  11   6 1782.21 211.501   5
   5  11   7 2880.97 262.602   5
   5  11   8 2391.22 237.530   5
   5  11   9 138.781 96.7149   5
   5  11  10-27.6759 67.2602   5
   5  11  11 221.501 73.2178   5
  -5  12  13 1708.90 158.161   6
  -5  12  12 3.00251 68.5814   6
  -5  12  11 131.859 77.6327   6
  -5  12  10 2117.82 220.435   6
   5  12  -9 854.667 176.455   4
  -5  12   9 82.6825 80.6179   6
  -5  12   8 1127.55 173.953   7
  -5  12   8 1329.46 187.947   6
  -5  12   7 125.502 90.6465   6
  -5  12   7-22.7283 98.3144   7
  -5  12   6 588.429 132.491   6
   5  12  -6 602.787 132.965   4
  -5  12   6 559.386 141.255   7
   5  12  -5 5017.84 305.435   4
  -5  12   5 4978.52 335.136   7
   5  12  -4 1750.91 185.164   4
  -5  12   4 2137.52 231.417   7
   5 -12  -4 1895.66 216.916  14
   5  12  -3 6745.93 348.852   4
  -5  12   3 6549.11 376.432   7
   5 -12  -3 6249.11 372.736  14
   5 -12  -2 14607.8 566.161  14
   5  12  -2 13678.5 494.583   4
  -5  12   2 14390.9 551.233   7
   5  12  -1 251.946 93.1147   4
  -5  12   1 200.269 104.996   7
   5  12   0 5765.43 323.046   4
   5 -12   0 5744.71 360.597  14
  -5  12   0 5819.01 344.852   7
   5  12   1 3359.25 244.956   4
   5 -12   1 3588.34 287.389  14
   5  12   2 2383.25 206.170   4
   5  12   2 2520.01 238.377   5
   5  12   3 726.687 120.369   4
   5  12   3 742.081 140.712   5
   5  12   4 911.005 154.212   5
   5  12   4 1024.44 138.660   4
   5  12   5 1242.33 187.055   5
   5  12   5 1092.89 137.484   4
   5  12   6 991.411 160.334   5
   5  12   7 524.712 134.612   5
   5  12   8 589.780 131.545   5
   5  12   9 500.161 81.7214   4
   5  12   9 637.061 119.736   5
   5  12  10 1394.05 144.441   5
   5  12  10 1328.83 104.049   4
  -5  13  12 1023.04 137.018   6
  -5  13  11 454.649 99.1630   6
  -5  13  10 3170.56 246.967   6
  -5  13   9 174.379 92.4111   6
   5  13  -8 2118.89 213.779   4
  -5  13   8 1956.82 209.938   6
   5  13  -7 1303.37 176.461   4
  -5  13   7 1024.24 158.622   7
  -5  13   7 1038.22 170.852   6
   5  13  -6 1501.78 179.521   4
  -5  13   6 1265.42 185.305   7
  -5  13   6 1193.62 176.678   6
  -5  13   5 49.8342 82.0572   6
   5  13  -5-9.67410 85.4425   4
  -5  13   5 96.4041 88.4376   7
   5  13  -4 1783.24 176.290   4
  -5  13   4 1901.73 216.573   7
  -5  13   4 1720.89 189.591   6
   5  13  -3 5151.37 299.378   4
  -5  13   3 5008.13 323.908   7
   5  13  -2 216.412 79.7076   4
  -5  13   2 276.124 100.229   7
   5  13  -1 4121.15 275.406   4
  -5  13   1 3789.67 279.199   7
   5  13   0 4025.41 268.211   4
   5  13   1 7957.14 366.733   4
   5  13   2 10542.7 419.135   4
   5  13   3 12193.3 452.819   4
   5  13   3 12435.6 498.476   5
   5  13   4 1.13797 75.1401   4
   5  13   4 132.551 100.509   5
   5  13   5 1779.21 166.070   4
   5  13   5 1809.85 202.992   5
   5  13   6 4855.49 309.703   5
   5  13   6 4678.48 254.827   4
   5  13   7 44.7177 53.5497   4
   5  13   8 210.499 90.7473   5
   5  13   8 188.747 57.7022   4
   5  13   9 900.555 123.018   5
   5  13   9 841.061 88.7618   4
  -5  14  10-20.8105 58.1378   6
   5  14  -9 2132.63 195.814   4
  -5  14   9 510.509 106.985   6
   5  14  -8 2554.16 207.588   4
  -5  14   8 1624.26 178.637   6
  -5  14   7 504.115 114.600   6
   5  14  -7 768.694 131.084   4
  -5  14   6-39.6672 86.5554   7
  -5  14   6 21.6859 67.5980   6
   5  14  -5 6740.84 334.288   4
  -5  14   5 6206.05 349.291   7
  -5  14   5 5935.23 334.376   6
   5  14  -4 2800.91 217.260   4
  -5  14   4 2640.51 234.132   7
   5  14  -3 65.6442 86.5990   4
  -5  14   3 418.962 111.767   7
   5  14  -2-217.913 110.192   4
  -5  14   2-57.6666 72.8214   7
   5  14  -1 538.351 112.424   4
   5  14   0 2187.34 200.700   4
   5  14   1 2162.67 193.744   4
   5  14   2 2900.68 217.843   4
   5  14   3 4331.27 255.368   4
   5  14   3 3932.77 261.587   5
   5  14   4 283.152 85.2273   4
   5  14   4 320.343 103.226   5
   5  14   5 6940.76 298.808   4
   5  14   5 6813.31 335.617   5
   5  14   6 638.080 120.828   5
   5  14   6 702.081 101.061   4
   5  14   7 917.559 127.388   5
   5  14   7 935.304 101.923   4
   5  14   8 606.215 97.3682   5
   5  14   8 597.036 75.0373   4
  -5  15   9 270.700 72.6372   6
   5  15  -8 1595.33 158.416   4
  -5  15   8 382.764 83.4846   6
   5  15  -7 644.212 122.120   4
  -5  15   7 41.6133 65.2869   6
   5  15  -6 3915.85 231.122   4
   5  15  -5 1920.19 172.588   4
   5  15  -4 2341.47 191.476   4
  -5  15   4 2478.88 211.227   7
   5  15  -3-132.460 85.2106   4
  -5  15   3 135.975 76.2197   7
   5  15  -2 918.585 127.346   4
   5  15  -1 136.335 81.7313   4
   5  15   0 84.0752 72.3448   4
   5  15   1 164.203 81.1962   4
   5  15   2 141.704 78.8840   4
   5  15   3-112.576 65.5998   4
   5  15   4 417.077 93.9563   5
   5  15   4 509.526 93.7220   4
   5  15   5 967.424 124.125   5
   5  15   5 829.962 102.147   4
   5  15   6 19.8529 57.7538   5
   5  15   6 96.3351 48.9166   4
   5  16  -6 2636.45 170.672   4
   5  16  -5 1436.42 134.345   4
   5  16  -4 493.083 100.291   4
   5  16  -3 370.495 87.9615   4
   5  16  -2 514.843 93.5804   4
   5  16  -1 1943.15 160.926   4
   5  16   0 608.187 98.9567   4
   5  16   1-210.914 84.1513   4
   5  16   2 1345.50 122.235   4
   5  16   3 100.267 49.0875   4
   5  16   4 263.517 66.2174   4
   5  17  -3 455.072 82.8986   4
   5  17  -2 892.534 99.4609   4
   5  17  -1 329.147 70.1001   4
   5  17   0 92.5349 47.7941   4
   6   0 -17-53.7242 52.6490   3
   6   0 -16 11.3421 55.0310   3
   6   0 -15-18.6531 72.4211   3
   6   0 -14 1852.09 189.901   3
   6   0 -13-30.1959 62.5577   3
   6   0 -12 245.825 85.6621   3
   6   0 -11-31.4605 62.3314  11
   6   0  -9-35.4076 59.6899  14
   6   0  -8 2174.26 167.716  14
   6   0  -7-53.0182 63.9644  12
   6   0  -7 22.5555 40.3890  14
   6   0  -6 725.323 103.421  12
   6   0  -6 634.413 82.9491  14
   6   0  -5 84.2985 57.3701  12
   6   0  -4 5738.29 230.459  12
   6   0  -3 95.2329 57.3124  12
   6   0  -3 51.0128 87.8658  13
   6   0  -2 21308.3 447.762   1
   6   0  -1 138.956 61.2377   1
   6   0   0 1804.80 139.291   1
   6   0   1 72.7455 67.3533   1
   6   0   2 35644.4 619.367   1
   6   0   3 48.1836 61.9195   1
   6   0   4 1712.37 158.868   1
   6   0   5 54.1399 67.0837   1
   6   0   6 166.604 80.1626   1
   6   0   7 9.83667 59.5525   1
   6   0   8 69.0039 61.8387   2
   6   0   8-20.2207 68.3678   1
   6   0   9 42.4045 60.8544   2
   6   0   9 177.576 87.5394   1
   6   0  10 5634.41 320.572   2
   6   0  11 140.309 79.3112   2
   6   0  12 667.087 113.375   2
   6   0  13 61.3425 63.5591   2
   6   0  14 323.063 74.1623   2
   6  -1 -17 153.123 58.3106   3
   6   1 -17 157.228 71.4701   3
   6  -1 -16 479.256 95.4620   3
   6   1 -16 301.524 78.6841   3
   6  -1 -15 440.946 107.442   3
   6   1 -15 441.373 104.743   3
   6  -1 -14 175.043 80.8024   3
   6   1 -14 115.783 90.7829   3
   6  -1 -13 8920.67 394.216   3
   6   1 -13 8675.04 397.323   3
   6  -1 -12 3274.81 248.392   9
   6  -1 -12 3318.84 244.692   3
   6   1 -12 3391.88 257.971   3
   6  -1 -11 916.725 139.486  11
   6  -1 -11 1106.97 142.148   9
   6   1 -11 1170.01 161.400  11
   6  -1 -11 1144.61 145.667   3
   6  -1 -11 971.837 147.075  14
   6  -1 -10 4703.69 285.571  14
   6  -1  -9 85.0870 62.0374  14
   6   1  -8 1079.35 132.029  12
   6   1  -8 1166.48 124.752  14
   6  -1  -8 1212.09 134.105  14
   6  -1  -7 138.223 55.3184  14
   6   1  -7 157.163 70.2910  12
   6  -1  -7 112.092 65.9167  12
   6  -1  -6 213.005 68.0495  12
   6   1  -6 64.2443 59.6202  12
   6  -1  -6 156.672 54.4630  14
   6  -1  -5 4581.95 216.058  12
   6   1  -5 4515.69 223.360  12
   6  -1  -5 4250.74 195.756  14
   6   1  -4 4211.49 205.584  12
   6  -1  -4 4114.51 177.564  14
   6  -1  -4 4221.22 191.510  12
   6  -1  -3 34.2032 39.1128  12
   6   1  -3 30.6955 46.7418  12
   6  -1  -2 3213.55 155.815  12
   6   1  -2 3049.61 172.706   1
   6  -1  -2 2826.87 171.207   1
   6   1  -1 19220.1 421.598   1
   6  -1  -1 18169.3 421.928   1
   6   1   0 13194.9 353.955   1
   6  -1   0 12773.9 365.349   1
   6   1   1 101.750 69.5817   1
   6  -1   1 37.0563 66.6723   1
   6  -1   2 2866.49 187.325   1
   6   1   2 2637.40 175.033   1
   6   1   3 2072.03 159.478   1
   6  -1   3 2439.26 180.361   1
   6  -1   4 116.732 73.2157   1
   6   1   4 137.984 74.0514   1
   6   1   5 698.270 104.545   1
   6  -1   5 696.621 117.426   1
   6   1   6 264.663 80.6852   1
   6  -1   6 64.0420 69.4123   1
   6   1   7 30.3419 62.2538   1
   6  -1   7 127.174 80.1820   1
   6  -1   8 236.429 83.1363   2
   6   1   8 209.577 77.3420   2
   6   1   8 177.287 75.5771   1
   6  -1   8 344.842 109.001   1
   6   1   9 6647.03 349.309   1
   6  -1   9 6911.96 339.690   2
   6   1   9 6956.00 354.215   2
   6  -1   9 7025.00 376.858   1
   6  -1  10 1841.99 182.629   2
   6   1  10 1689.17 184.183   2
   6  -1  11 1911.30 182.828   2
   6   1  11 1929.09 193.779   2
   6  -1  12 1485.29 155.095   2
   6   1  12 1691.76 172.307   2
   6  -1  13 157.716 60.9669   2
   6   1  13 316.958 87.5273   2
   6   1  14 2054.37 147.557   2
   6  -1  14 1695.88 127.320   2
   6  -2 -17 147.932 53.3381   3
   6   2 -17 162.944 58.5894   3
   6  -2 -16 4416.62 236.677   3
   6   2 -16 4258.43 250.904   3
   6  -2 -15 1718.35 163.687   3
   6   2 -15 1939.51 191.884   3
   6   2 -14 75.8887 76.3862   3
   6  -2 -14-23.7384 57.5567   3
   6  -2 -13 1398.95 161.041   3
   6   2 -13 1522.17 181.046   3
   6  -2 -12 0.26659 60.9397   9
   6  -2 -12 44.1757 54.5981   3
   6   2 -12 13.4670 67.7620   3
   6   2 -11 151.252 62.8187  11
   6  -2 -11 49.4460 54.4651   3
   6  -2 -11 139.809 71.4821  14
   6  -2 -10 533.221 101.114  14
   6  -2  -9 2604.57 208.190  14
   6   2  -8 23504.7 586.084  12
   6  -2  -8 23706.9 578.564  14
   6   2  -7 12179.8 410.257  12
   6  -2  -7 11627.5 383.809  14
   6  -2  -6 6211.15 250.356  12
   6   2  -6 6266.37 286.510  12
   6  -2  -6 6433.85 268.545  14
   6  -2  -5 720.574 91.1294  12
   6   2  -5 735.996 108.175  12
   6  -2  -5 707.252 93.6986  14
   6   2  -4 2418.28 166.203  12
   6  -2  -4 2253.47 137.507  12
   6  -2  -4 2524.76 152.775  14
   6  -2  -3 2211.87 126.796  12
   6   2  -3 2154.83 154.648  12
   6  -2  -3 2300.94 138.800  14
   6  -2  -2 10173.6 274.168  14
   6  -2  -2 10767.0 324.098   1
   6  -2  -2 10334.2 260.183  12
   6  -2  -1 18404.0 361.970  14
   6   2  -1 18797.1 415.783   1
   6  -2  -1 19163.3 434.749   1
   6   2   0 500.500 82.8878   1
   6  -2   0 619.894 94.6880   1
   6  -2   0 434.776 69.0873  14
   6   2   1 30635.8 542.973   1
   6  -2   1 29533.0 566.193   1
   6   2   2 495.530 84.4203   1
   6  -2   2 496.559 98.7202   1
   6  -2   3 3227.68 210.550   1
   6   2   3 3007.11 188.095   1
   6  -2   4 716.709 115.144   1
   6   2   4 678.901 101.948   1
   6   2   5 1801.02 157.681   1
   6  -2   5 1860.17 174.101   1
   6   2   6 311.350 80.0490   1
   6  -2   6 336.543 97.2530   1
   6   2   7 925.434 128.418   1
   6  -2   7 941.079 141.326   1
   6  -2   8 56.0081 58.5967   2
   6   2   8 150.526 84.7317   2
   6  -2   8 104.636 83.2924   1
   6  -2   9 1946.94 185.096   2
   6   2   9 1983.70 193.681   2
   6  -2   9 2029.40 212.277   1
   6   2  10 78.6104 75.8615   2
   6  -2  10 2.87878 56.8936   2
   6  -2  11 1776.76 172.257   2
   6   2  11 1664.18 189.689   2
   6  -2  12 2429.18 184.105   2
   6   2  12 2647.39 210.722   2
   6  -2  13 634.591 90.7885   2
   6   2  13 720.306 111.937   2
   6   2  14 2019.08 150.041   2
   6   3 -17 46.8939 50.6398   3
   6   3 -16 261.332 86.7421   3
   6  -3 -15 4012.12 231.941   3
   6   3 -15 3739.00 253.177   3
   6   3 -14 138.697 77.8334   3
   6  -3 -14 69.8580 57.7558   3
   6  -3 -13 266.348 90.8944   3
   6   3 -13 144.628 77.7740   3
   6  -3 -12 13812.8 512.329   9
   6   3 -12 12427.5 482.185   3
   6  -3 -12 13226.0 532.556  14
   6   3 -11 2379.90 217.619  11
   6  -3 -11 2399.22 229.923  14
   6  -3 -10 5994.73 336.022  14
   6   3  -9 3403.69 245.534  12
   6  -3  -9 3289.04 242.869  14
   6   3  -8 4701.03 277.046  12
   6  -3  -8 4442.46 266.151  14
   6   3  -7 5672.02 293.395  12
   6  -3  -7 5480.28 276.012  14
   6   3  -6 2424.22 185.855  12
   6  -3  -6 2649.94 184.358  14
   6   3  -5 6936.62 291.774  12
   6  -3  -5 6832.30 273.969  14
   6   3  -4-76.0808 60.7146  12
   6  -3  -4 17.8010 46.9727  14
   6   3  -3 4722.67 229.423  12
   6  -3  -3 5042.99 215.924  14
   6  -3  -2 36.2389 42.9060  14
   6  -3  -2-4.63981 57.0934   1
   6  -3  -1 14141.3 345.881  14
   6  -3  -1 13830.5 376.735   1
   6   3   0 12467.2 336.971   1
   6  -3   0 12566.2 370.109   1
   6  -3   0 12450.7 322.842  14
   6  -3   1 23526.3 519.489   1
  -6   3  -1 23261.6 439.942   8
   6   3   1 23750.9 473.206   1
   6   3   2 64.3753 52.9543   1
  -6   3  -2 218.642 59.3393   8
   6  -3   2 181.638 70.8366   1
   6  -3   3 966.302 127.460   1
   6   3   3 1005.00 111.190   1
  -6   3  -3 1128.23 112.350   8
   6  -3   4 2463.44 195.157   1
  -6   3  -4 2866.99 182.298   8
   6   3   4 2591.05 177.635   1
  -6   3  -5 833.513 109.460   8
   6  -3   5 674.452 117.858   1
   6  -3   6 8811.34 392.942   1
  -6   3  -6 8783.43 349.466   8
   6  -3   7 9968.27 432.784   1
  -6   3  -7 9229.21 377.829   8
   6   3   8 2087.77 201.458   2
   6  -3   8 2226.93 218.745   1
   6   3   9 917.140 145.710   2
   6  -3   9 727.081 133.741   1
   6   3  10 250.374 91.6686   2
   6   3  11 315.525 96.4055   2
   6   3  12 1293.34 158.623   2
   6   3  13 247.489 88.4709   2
   6   3  14 667.751 89.9877   2
   6   4 -17 548.073 84.0538   3
   6   4 -16 1098.97 128.241   3
   6   4 -15 1142.51 149.229   3
   6   4 -14 4217.52 274.487   3
   6   4 -13 547.808 121.178   3
   6   4 -12 9247.82 419.956   3
   6  -4 -12 9796.68 469.718  14
   6  -4 -11 8789.10 432.417  14
   6   4 -11 8316.98 391.554  11
   6  -4 -10 8544.84 411.103  14
   6   4  -9 4112.69 273.585  12
   6  -4  -9 3885.87 268.988  14
   6   4  -8 430.117 109.817  12
   6  -4  -8 435.765 103.800  14
   6   4  -7 1730.94 173.666  12
   6  -4  -7 1621.15 163.705  14
   6   4  -6 6594.12 307.447  12
   6  -4  -6 6796.69 300.285  14
   6   4  -5 6577.83 293.970  12
   6  -4  -5 6795.52 290.027  14
   6   4  -4 14646.8 423.681  12
   6  -4  -4 14912.9 408.003  14
   6  -4  -3 2672.41 171.307  14
   6  -4  -2 27.9902 51.7711  14
   6  -4  -2-43.6270 58.2288   1
   6  -4  -1 27003.7 514.576  14
   6  -4  -1 26561.9 528.114   1
   6  -4   0 15204.3 414.372   1
   6  -4   0 14120.9 376.423  14
  -6   4  -1 35350.9 588.761   8
   6   4   1 36341.4 573.245   1
   6  -4   1 36507.3 652.942   1
  -6   4  -2 765.631 98.0346   8
   6  -4   2 847.621 119.391   1
   6  -4   3 3595.11 230.653   1
  -6   4  -3 3497.83 204.865   8
   6  -4   4 151.118 69.7062   1
  -6   4  -4 128.574 64.7052   8
   6  -4   5 117.018 67.9418   1
  -6   4  -5 4.84477 47.5858   8
  -6   4  -6 432.886 96.7920   8
   6  -4   6 457.582 114.092   1
   6   4   7 425.354 105.253   2
  -6   4  -7 535.022 106.638   8
   6  -4   7 444.372 120.294   1
   6   4   8 371.190 100.036   2
  -6   4  -8 523.783 107.013   8
   6  -4   8 350.634 110.660   1
   6   4   9 700.200 128.024   2
   6  -4   9 568.818 126.850   1
   6   4  10 304.471 104.530   2
   6   4  11 27.8262 72.2942   2
   6   4  12 703.377 118.513   2
   6   4  13-37.5531 57.2602   2
   6   4  14 572.232 85.6410   2
   6   5 -17 116.405 47.5189   3
   6   5 -16 751.264 108.989   3
   6   5 -15 641.829 113.752   3
   6   5 -14 593.526 115.975   3
   6   5 -13 2214.94 207.610   3
   6   5 -12 6141.99 337.478   3
   6  -5 -11 517.415 128.558  14
   6   5 -11 375.892 100.461  11
  -6   5  11 451.426 119.321   6
   6   5 -10 10.0461 62.7603  11
   6  -5 -10 131.982 85.4826  14
   6   5  -9-24.7463 72.0369  12
   6  -5  -9-12.8840 69.5938  14
   6   5  -8 2776.39 226.125  12
   6  -5  -8 2831.16 229.937  14
   6   5  -7 8586.28 376.338  12
   6  -5  -7 8550.67 368.394  14
   6   5  -6 989.693 131.763  12
   6  -5  -6 843.163 121.718  14
   6   5  -5 1884.62 169.843  12
   6  -5  -5 1738.32 159.566  14
   6  -5  -4 11325.2 378.329  14
   6   5  -4 11339.6 383.812  12
   6  -5  -3 7537.63 303.316  14
   6   5  -3 7959.18 321.744  12
   6  -5  -2 755.500 109.144  14
   6  -5  -2 692.476 92.7162   1
   6  -5  -1 683.630 100.936  14
   6  -5  -1 647.093 94.6737   1
   6  -5   0 1869.85 152.197   1
   6  -5   0 1810.75 150.744  14
   6  -5   1 2787.86 192.031   1
  -6   5  -1 2697.32 179.484   8
   6  -5   1 2651.00 184.839  14
   6  -5   2 15243.1 446.421   1
  -6   5  -2 14647.0 420.123   8
   6  -5   3 424.327 96.9079   1
  -6   5  -3 479.512 97.2161   8
  -6   5  -4 3537.60 230.533   8
   6  -5   4 3710.32 246.608   1
   6  -5   5 902.215 132.278   1
  -6   5  -5 993.541 140.113   8
  -6   5  -6 15.5008 53.1122   8
   6  -5   6 122.302 77.3945   1
   6   5   7 373.943 104.443   2
   6   5   7 395.624 110.731   5
  -6   5  -7 206.137 85.8083   8
   6  -5   7 325.569 110.338   1
   6   5   8-64.9807 76.7139   2
   6   5   8 18.9059 64.0195   5
  -6   5  -8 12.4248 61.6667   8
   6  -5   8 32.7217 71.0237   1
   6   5   9-20.4926 67.9478   2
   6   5  10 3569.01 258.435   2
   6   5  11 2495.90 210.934   2
   6   5  12 348.322 88.7718   2
   6   5  13 3756.05 210.471   2
   6   6 -16-31.1042 48.2252   3
   6   6 -15 426.352 90.0749   3
   6   6 -14 459.271 104.002   3
   6   6 -13 554.962 113.764   3
  -6   6  12 1167.06 165.197   6
   6   6 -12 1012.46 146.053   3
   6  -6 -11-10.7181 71.2585  14
  -6   6  11 71.8927 67.2522   6
   6   6 -11 39.4190 63.7058   3
   6  -6 -10 21.6915 74.5883  14
  -6   6  10 38.8211 67.6110   7
   6   6  -9 287.554 86.0943  12
   6  -6  -9 473.000 127.495  14
   6  -6  -8 5676.74 335.620  14
   6   6  -8 5649.82 320.200  12
   6   6  -7 2870.31 230.566  12
   6  -6  -7 2795.68 227.568  14
   6   6  -6 60.1176 60.8023  12
   6  -6  -6 91.1213 71.0298  14
   6   6  -5 12087.4 420.129  12
   6  -6  -5 12589.9 438.979  14
   6   6  -4 12106.5 411.579  12
   6  -6  -4 12168.2 416.189  14
   6   6  -3 2747.74 199.431  12
   6  -6  -3 3116.95 209.466  14
   6  -6  -2 879.084 125.065  14
   6  -6  -2 798.981 98.9412   1
   6  -6  -1 3146.26 189.623   1
   6  -6  -1 3201.66 211.296  14
   6  -6   0 6942.70 310.620  14
   6  -6   0 7585.15 303.020   1
   6  -6   1 680.820 107.050  14
  -6   6  -1 722.853 107.782   8
   6  -6   1 640.462 100.660   1
   6  -6   2 12867.7 424.493   1
  -6   6  -2 12922.9 420.814   8
   6  -6   3 1544.93 160.604   1
  -6   6  -3 1400.22 149.761   8
  -6   6  -4 33655.3 722.311   8
   6  -6   4 32268.2 722.974   1
   6  -6   5 1996.24 196.082   1
  -6   6  -5 2078.26 195.589   8
   6   6   6 4359.63 263.862   2
   6  -6   6 4379.63 291.864   1
  -6   6  -6 4197.18 280.274   8
   6   6   6 4239.32 301.072   5
   6   6   7 2360.60 229.712   5
   6   6   7 2151.06 198.158   2
   6  -6   7 2468.89 227.051   1
  -6   6  -7 2075.11 205.446   8
   6   6   8 7395.12 357.967   2
   6  -6   8 7343.09 389.655   1
  -6   6  -8 7703.77 383.901   8
   6   6   8 7021.31 389.546   5
   6   6   9 1176.90 169.839   5
   6   6   9 1188.93 152.998   2
   6   6  10-45.5120 76.6314   2
   6   6  11 850.383 120.004   2
   6   6  12 2583.20 192.108   2
   6   6  13 33.5032 49.8113   2
   6   7 -16 15.8727 38.6604   3
   6   7 -15 27.9357 44.9567   3
  -6   7  14 16.9498 69.5250   6
   6   7 -14 26.1602 54.8703   3
   6   7 -13 1216.25 144.224   3
  -6   7  13 1543.97 181.786   6
   6   7 -12 425.298 104.046   3
  -6   7  12 560.953 128.312   6
   6   7 -11 4953.05 292.926   3
  -6   7  11 5172.12 354.961   6
  -6   7  10 7116.79 394.950   7
   6  -7 -10 9390.27 463.774  14
   6   7  -9 384.208 99.1155  12
  -6   7   9 298.538 101.993   7
   6  -7  -9 361.366 112.298  14
   6   7  -8 1456.19 173.049  12
   6   7  -8 1570.50 172.778   4
  -6   7   8 1912.00 204.350   7
   6  -7  -8 1444.02 186.113  14
   6   7  -7 50.2087 73.5968  12
   6  -7  -7 43.8973 65.1288  14
   6   7  -6 708.329 118.814  12
   6  -7  -6 675.427 121.887  14
   6   7  -5 2803.22 212.542  12
   6  -7  -5 3143.36 237.586  14
   6  -7  -4 26.2652 69.0113  14
   6   7  -4 65.6399 68.9136  12
   6   7  -3 13049.2 435.768  12
   6  -7  -3 12772.3 444.001  14
   6  -7  -2 4887.90 274.172  14
   6  -7  -1 21287.5 562.703  14
   6  -7   0 5702.92 265.370   1
   6  -7   0 5711.60 297.556  14
   6  -7   1 925.577 129.809  14
   6  -7   1 1145.45 130.997   1
   6  -7   2 157.728 72.7790  14
  -6   7  -2 214.555 94.3143   8
   6  -7   2 261.090 87.2746   1
   6  -7   3 2410.38 197.583   1
  -6   7  -3 2342.38 201.877   8
   6  -7   4 8442.88 376.258   1
  -6   7  -4 8213.02 377.869   8
   6  -7   5 965.578 139.630   1
  -6   7  -5 1041.07 145.279   8
   6   7   5 968.122 153.187   5
   6  -7   6 11165.4 467.334   1
   6   7   6 11118.5 418.152   2
  -6   7  -6 11666.1 474.502   8
   6   7   6 11760.7 506.968   5
   6   7   7 1108.17 177.058   5
   6   7   7 1148.97 146.659   2
   6  -7   7 1020.83 152.203   1
  -6   7  -7 1128.86 160.196   8
   6   7   8 224.042 117.026   5
   6   7   8 232.819 81.4925   2
   6   7   9 156.327 94.6052   5
   6   7   9 35.0840 72.1742   2
   6   7  10 2621.72 203.096   2
   6   7  10 2779.22 235.592   5
   6   7  11 2464.05 183.863   2
   6   7  12 299.980 72.0370   2
   6   7  13 549.095 74.1792   2
   6   8 -14 432.354 81.4033   3
  -6   8  14 300.895 86.1135   6
  -6   8  13 301.988 95.6583   6
   6   8 -13 218.559 64.6803   3
  -6   8  12 62.2407 79.9087   6
   6   8 -12-18.7554 50.6844   3
  -6   8  11 2684.41 260.977   6
  -6   8  10 5457.41 350.591   7
  -6   8  10 7044.75 413.773   6
   6   8  -9 6455.56 352.678   4
  -6   8   9 6347.47 377.011   7
   6   8  -9 6228.14 345.916  12
   6  -8  -9 6302.02 384.899  14
   6   8  -8 5074.36 307.710  12
   6   8  -8 5343.76 306.715   4
  -6   8   8 5475.48 354.103   7
   6  -8  -8 5786.50 360.856  14
   6   8  -7 1542.22 177.210  12
   6   8  -7 1707.56 181.403   4
  -6   8   7 1429.75 185.184   7
   6  -8  -7 1595.25 193.602  14
   6   8  -6 14330.5 502.498  12
   6  -8  -6 14366.7 533.417  14
   6   8  -5 7643.16 357.384  12
   6  -8  -5 7551.48 376.535  14
   6   8  -4 6580.41 325.841  12
   6  -8  -4 6795.74 347.358  14
   6   8  -3 5632.40 299.842  12
   6  -8  -3 6069.62 322.308  14
   6  -8  -2 11495.4 442.945  14
   6  -8  -1 223.359 88.3767  14
   6  -8   0 231.479 84.6453  14
   6  -8   1 3881.56 264.903  14
   6  -8   2 1419.74 166.693  14
  -6   8  -3 797.885 135.236   8
   6   8   4 326.590 101.664   5
  -6   8  -4 360.256 96.7816   8
   6  -8   4 410.856 99.0013   1
   6   8   5 12.9220 71.4713   5
  -6   8  -5 241.766 88.5444   8
   6  -8   5 157.696 77.6065   1
   6  -8   6 1386.90 171.034   1
   6   8   6 1440.80 196.524   5
  -6   8  -6 1163.54 159.915   8
   6   8   7 1218.98 183.887   5
   6   8   8 572.893 139.973   5
   6   8   9 842.231 153.450   5
   6   8   9 521.785 96.8904   2
   6   8  10 2012.33 169.216   2
   6   8  10 2414.11 217.731   5
   6   8  11 141.787 78.6678   5
   6   8  11 87.2048 47.0383   2
   6   8  12 2974.29 164.982   2
  -6   9  15 1395.66 133.463   6
  -6   9  14 1345.04 155.518   6
  -6   9  13 1983.76 203.684   6
  -6   9  12 3767.82 287.046   6
  -6   9  11 12015.0 524.051   6
   6   9 -10 10427.9 448.837   4
  -6   9  10 9430.43 493.179   6
   6   9  -9 745.097 168.175   4
  -6   9   9 424.985 133.318   7
   6   9  -8 198.085 96.6046   4
  -6   9   8 54.1130 77.5117   7
   6  -9  -8 111.787 78.0653  14
   6   9  -7 897.644 142.004  12
   6   9  -7 1024.10 155.854   4
  -6   9   7 997.933 170.692   7
   6  -9  -7 1012.81 161.826  14
   6   9  -6 376.183 104.695  12
   6   9  -6 383.280 100.337   4
  -6   9   6 441.362 121.013   7
   6  -9  -6 237.626 92.9186  14
   6   9  -5 6762.55 328.376   4
  -6   9   5 6972.70 385.888   7
   6  -9  -5 6684.09 370.631  14
   6   9  -5 6919.10 346.578  12
   6  -9  -4 890.106 147.690  14
   6   9  -4 993.366 142.169  12
   6  -9  -3 235.390 86.2425  14
   6   9  -3 330.673 88.0973  12
   6   9  -2 1783.70 177.923  12
   6  -9  -2 1902.68 202.248  14
   6  -9  -1 1654.15 188.683  14
   6  -9   0 98.2916 83.4112  14
   6  -9   1 943.091 144.813  14
   6  -9   2 159.803 84.9906  14
   6   9   2 164.517 79.7820   5
   6  -9   3 5558.94 341.866  14
   6   9   3 5536.60 355.130   5
  -6   9  -4 7216.73 380.012   8
   6  -9   4 6457.14 367.889  14
   6   9   4 7223.71 401.024   5
   6   9   5 1304.15 187.700   5
  -6   9  -5 1142.12 164.547   8
   6   9   6 3351.96 286.775   5
   6   9   7 256.992 107.931   5
   6   9   9 321.872 105.447   5
   6   9  10 344.033 106.542   5
   6   9  11 347.738 88.3777   5
  -6  10  14 50.6936 52.5047   6
  -6  10  12 1089.29 162.776   6
  -6  10  11 2759.05 257.399   6
   6  10 -10 2050.65 239.844   4
  -6  10  10 380.561 131.687   6
  -6  10   9 1059.92 174.121   7
  -6  10   9 1025.22 178.510   6
   6  10  -8 1735.51 194.090   4
  -6  10   8 1902.24 224.888   7
   6  10  -7 1245.57 175.783   4
  -6  10   7 1210.77 191.757   7
   6 -10  -7 1186.15 177.576  14
   6  10  -6 647.889 129.060   4
  -6  10   6 631.060 142.984   7
   6 -10  -6 610.173 124.123  14
   6  10  -5 1460.72 167.627   4
  -6  10   5 1263.76 178.043   7
   6 -10  -5 1257.48 184.657  14
   6  10  -4-229.875 103.645   4
  -6  10   4-37.8500 83.9016   7
   6 -10  -4-9.11856 70.1261  14
   6 -10  -3 27.5670 71.3373  14
   6  10  -3 54.4253 62.6875  12
   6  10  -3-69.4115 73.0970   4
  -6  10   3 169.574 104.855   7
   6  10  -2 3865.68 259.350  12
   6  10  -2 3846.89 250.297   4
  -6  10   2 3864.54 294.379   7
   6 -10  -2 3891.40 294.935  14
   6  10  -1 2531.85 214.737  12
   6  10  -1 2529.13 201.428   4
   6 -10  -1 2531.32 237.728  14
  -6  10   1 2229.91 232.494   7
   6 -10   0 619.240 129.101  14
   6  10   0 513.782 92.7097   4
  -6  10   0 595.974 132.038   7
   6 -10   1 1796.38 205.961  14
   6  10   1 1838.91 176.085   4
  -6  10  -1 1796.64 217.026   7
   6  10   1 1944.04 204.688   5
   6 -10   2 1375.54 183.502  14
   6  10   2 1356.89 153.697   4
  -6  10  -2 1242.03 174.219   7
   6  10   2 1461.73 190.858   5
   6  10   3 1711.22 169.026   4
  -6  10  -3 1462.06 193.055   7
   6 -10   3 1527.16 194.256  14
   6  10   3 1737.00 206.297   5
   6 -10   4 631.006 133.079  14
   6  10   4 503.190 129.452   5
   6  10   5 269.562 103.384   5
   6  10   6 374.260 127.962   5
   6  10   7 290.124 98.9406   5
   6  10   8 1175.04 173.286   5
   6  10   9 61.3892 86.3599   5
   6  10  10 268.356 85.1576   5
   6  10  11 741.751 100.946   5
  -6  11  13 3.06674 58.9231   6
  -6  11  12 1421.69 167.496   6
  -6  11  11 154.112 88.5722   6
  -6  11  10 1098.45 166.627   6
   6  11  -9 3021.18 254.574   4
  -6  11   9 1901.57 228.730   6
   6  11  -8 3444.07 259.613   4
  -6  11   8 3098.84 278.014   7
  -6  11   8 3112.41 283.417   6
   6  11  -7 5690.72 333.831   4
  -6  11   7 5392.84 361.505   7
   6  11  -6 354.222 110.380   4
  -6  11   6 271.171 114.922   7
   6  11  -5 2185.19 204.776   4
  -6  11   5 2428.39 242.144   7
   6 -11  -5 2552.80 247.955  14
   6  11  -4 7129.94 353.090   4
  -6  11   4 7895.24 424.243   7
   6 -11  -4 7745.76 417.932  14
   6 -11  -3 6925.12 391.265  14
   6  11  -3 6820.04 341.429   4
  -6  11   3 6858.12 396.125   7
   6  11  -2 2307.04 203.220   4
  -6  11   2 2317.47 239.819   7
   6 -11  -2 2535.47 243.110  14
   6 -11  -1 158.893 97.0827  14
   6  11  -1 133.517 74.1219   4
  -6  11   1 77.9204 73.6099   7
   6  11   0 2296.97 201.424   4
  -6  11   0 2019.25 222.845   7
   6 -11   0 2302.55 234.876  14
   6 -11   1 1950.69 216.462  14
   6  11   1 1984.74 184.870   4
  -6  11  -1 1727.06 206.289   7
   6  11   1 1748.43 201.069   5
   6 -11   2 508.223 123.691  14
   6  11   2 522.974 123.511   5
   6  11   2 398.633 90.2708   4
  -6  11  -2 302.638 113.165   7
   6  11   3 869.629 168.196   5
   6  11   3 849.192 125.624   4
   6  11   4 789.270 164.311   5
   6  11   4 480.537 102.135   4
   6  11   5 129.990 96.8364   5
   6  11   5-11.4381 65.2372   4
   6  11   6 5041.08 268.953   4
   6  11   6 5550.63 352.147   5
   6  11   7 2117.50 168.362   4
   6  11   7 2168.19 236.578   5
   6  11   8 1073.25 163.187   5
   6  11   9 2011.62 193.124   5
   6  11  10 519.278 98.3915   5
  -6  12  12 123.721 74.7833   6
  -6  12  11 83.3787 83.0073   6
  -6  12  10 678.395 134.887   6
  -6  12   9 357.384 121.923   6
  -6  12   8 119.838 99.3230   7
  -6  12   8 110.597 103.679   6
  -6  12   7-10.3059 102.418   7
  -6  12   7-35.2558 95.1302   6
   6  12  -6 871.336 144.810   4
  -6  12   6 784.506 159.781   7
   6  12  -5 164.774 82.9575   4
  -6  12   5 253.728 110.758   7
   6  12  -4 244.065 89.1932   4
  -6  12   4 522.816 141.899   7
   6  12  -3 8.78152 74.8629   4
  -6  12   3 391.175 138.319   7
   6  12  -2 1429.65 162.670   4
  -6  12   2 1298.18 184.411   7
   6  12  -1 7413.46 360.262   4
  -6  12   1 7075.68 392.413   7
   6  12   0 74.4683 78.4592   4
  -6  12   0 43.6768 87.1113   7
   6  12   1 1769.79 178.176   4
  -6  12  -1 1643.27 190.257   7
   6  12   1 1895.35 204.330   5
   6  12   2 5416.94 298.841   4
   6  12   2 5216.18 335.351   5
   6  12   3 563.853 135.290   5
   6  12   3 391.322 91.2698   4
   6  12   4 423.343 123.801   5
   6  12   4 445.447 93.5939   4
   6  12   5 305.123 108.791   5
   6  12   5 244.832 73.4230   4
   6  12   6 217.619 102.307   5
   6  12   6 199.925 62.8786   4
   6  12   7 79.4113 87.6846   5
   6  12   7-9.55516 52.1367   4
   6  12   8 150.983 86.1110   5
   6  12   9 7.17911 58.9389   5
  -6  13  10 41.0901 75.1853   6
   6  13  -9 1675.20 207.144   4
  -6  13   9 534.772 126.867   6
   6  13  -8 1141.81 167.230   4
  -6  13   8 438.705 115.740   6
   6  13  -7 2370.69 198.586   4
  -6  13   7 2616.09 235.787   7
  -6  13   7 2369.23 233.122   6
   6  13  -6 2160.46 201.148   4
  -6  13   6 1654.37 200.060   7
  -6  13   6 1615.35 198.354   6
   6  13  -5 189.074 84.1533   4
  -6  13   5 189.358 98.6824   7
  -6  13   5 72.4751 74.6968   6
   6  13  -4-13.6402 73.4512   4
  -6  13   4-30.0612 83.4798   7
   6  13  -3 2677.08 218.564   4
  -6  13   3 3242.17 270.108   7
   6  13  -2 4317.66 270.224   4
  -6  13   2 4357.87 301.929   7
   6  13  -1 5330.86 303.334   4
  -6  13   1 5475.77 333.799   7
   6  13   0 3710.31 254.310   4
  -6  13   0 3903.45 279.231   7
   6  13   1 10706.9 415.888   4
   6  13   2 3589.93 238.951   4
   6  13   2 3599.96 268.738   5
   6  13   3 5900.14 295.646   4
   6  13   3 5679.80 335.138   5
   6  13   4 1805.42 202.623   5
   6  13   4 1744.90 163.726   4
   6  13   5 1499.61 144.348   4
   6  13   5 1530.74 180.696   5
   6  13   6 50.6405 49.0275   4
   6  13   6 195.362 97.0107   5
   6  13   7 4028.04 194.609   4
   6  13   7 3776.51 255.202   5
   6  13   8 1908.46 167.872   5
  -6  14  10 91.2941 61.5693   6
  -6  14   9 48.1879 62.1896   6
   6  14  -8 814.987 146.137   4
  -6  14   8 130.119 74.5341   6
   6  14  -7 888.416 140.120   4
  -6  14   7 666.846 129.148   6
   6  14  -6 2228.73 195.530   4
  -6  14   6 1794.42 195.058   7
  -6  14   6 1701.30 182.362   6
   6  14  -5 6353.19 313.592   4
  -6  14   5 6548.16 347.834   7
  -6  14   5 6143.75 328.652   6
   6  14  -4 478.459 113.505   4
  -6  14   4 140.169 83.1386   7
   6  14  -3 55.2618 71.3222   4
  -6  14   3 113.210 88.9228   7
   6  14  -2-36.9690 90.0578   4
  -6  14   2 197.674 84.3305   7
   6  14  -1 63.2370 84.8356   4
  -6  14   1 186.446 82.8491   7
   6  14   0 635.259 117.342   4
   6  14   1 4922.39 272.188   4
   6  14   2 92.4241 70.1002   4
   6  14   3 9002.92 347.010   4
   6  14   3 9435.80 388.350   5
   6  14   4 91.0708 73.6489   5
   6  14   4 279.738 79.9660   4
   6  14   5 2309.05 157.512   4
   6  14   5 2142.91 188.402   5
   6  14   6 171.683 72.3012   5
   6  14   6 162.108 52.9473   4
   6  14   7 1010.30 86.9622   4
   6  14   7 1259.91 131.367   5
   6  15  -8 1669.94 155.581   4
   6  15  -7 866.078 123.934   4
  -6  15   7 147.128 63.4863   6
   6  15  -6 2398.02 177.997   4
  -6  15   6 2432.57 180.877   6
   6  15  -5 807.639 125.250   4
  -6  15   5 561.823 120.766   7
   6  15  -4 1249.63 142.051   4
  -6  15   4 922.711 128.380   7
   6  15  -3 99.5422 72.1006   4
  -6  15   3 147.090 72.8142   7
   6  15  -2 945.979 124.209   4
  -6  15   2 960.420 124.387   7
   6  15  -1-107.519 85.8593   4
   6  15   0 895.270 115.592   4
   6  15   1 46.5705 62.7844   4
   6  15   2 713.968 102.342   4
   6  15   3 940.059 114.433   4
   6  15   4 205.095 66.8649   5
   6  15   4 256.673 67.4534   4
   6  15   5 285.101 70.6502   5
   6  15   5 919.504 104.804   4
   6  16  -6 4063.97 192.028   4
   6  16  -5 404.838 83.0402   4
   6  16  -4 356.989 88.3466   4
   6  16  -3 1152.36 121.606   4
   6  16  -2 106.745 62.3648   4
   6  16  -1 1523.53 132.449   4
   6  16   0-146.903 67.4499   4
   6  16   1 1495.50 122.204   4
   6  16   2-110.509 60.9472   4
   7   0 -17-22.2939 50.1335   3
   7   0 -16 118.566 53.3594   3
   7   0 -15-65.2770 71.2756   3
   7   0 -14 1175.94 155.045   3
   7   0 -13-108.426 75.2084   3
   7   0 -12 1276.09 157.708   3
   7   0 -11 41.7052 63.1305  11
   7   0  -8 1692.26 167.200  12
   7   0  -7 19.7457 53.4851  12
   7   0  -6 165.999 71.1083  12
   7   0  -5 92.3260 54.2704  12
   7   0  -4 14707.5 395.671  12
   7   0  -3 78.0740 50.9567  12
   7   0  -2 70082.0 893.320   1
   7   0  -2 69020.7 814.376  12
   7   0  -1 109.904 62.3028   1
   7   0   0 78581.6 966.134   1
   7   0   1 563.913 103.542   1
   7   0   2 108008. 1178.69   1
   7   0   3 201.585 80.2161   1
   7   0   4 4772.94 273.904   1
   7   0   5-48.9252 58.9786   1
   7   0   6 294.847 85.1545   1
   7   0   7 14.5810 56.4330   2
   7   0   7 174.386 94.0061   1
   7   0   8 2730.59 233.660   1
   7   0   8 2698.84 221.811   2
   7   0   9 29.3214 70.9897   2
   7   0  10 2022.76 197.185   2
   7   0  11-2.51255 62.9929   2
   7   0  12 9469.07 352.771   2
   7   0  13-17.0619 48.3728   2
   7  -1 -17 96.8535 48.5192   3
   7   1 -17 76.0628 52.8692   3
   7  -1 -16 1604.92 144.685   3
   7   1 -16 1585.96 153.595   3
   7   1 -15 30.8283 69.6088   3
   7  -1 -15 131.948 74.6431   3
   7  -1 -14 1887.91 184.617   3
   7   1 -14 1824.50 188.134   3
   7  -1 -13 649.818 122.347   3
   7   1 -13 561.825 121.976   3
   7   1 -12 2065.73 219.576  11
   7  -1 -12 1879.14 188.088   3
   7   1 -12 2100.06 202.935   3
   7  -1 -11 268.807 92.6324  11
   7   1 -11 182.134 81.5216  11
   7   1 -10 1656.11 180.179  11
   7  -1 -10 1321.74 160.987  14
   7  -1  -9 645.092 113.771  14
   7   1  -8 113.962 69.9988  12
   7  -1  -8 64.6979 50.0623  14
   7  -1  -7 85.9724 61.5354  12
   7   1  -7 140.563 74.6661  12
   7  -1  -6 12696.0 391.085  12
   7   1  -6 12144.2 403.848  12
   7  -1  -5 3148.22 186.891  12
   7   1  -5 3107.01 198.403  12
   7  -1  -4 785.825 94.6378  12
   7   1  -4 716.835 102.258  12
   7  -1  -3 3400.58 178.377  12
   7   1  -3 3155.93 192.386  12
   7  -1  -2 22116.0 437.008  12
   7  -1  -2 21311.3 499.436   1
   7   1  -1 4942.05 243.841   1
   7  -1  -1 4851.78 246.572   1
   7   1   0 31303.8 606.997   1
   7  -1   0 32464.6 630.221   1
   7   1   1 1064.49 123.032   1
   7  -1   1 1148.40 140.937   1
   7  -1   2 60326.3 899.686   1
   7   1   2 60941.2 891.126   1
   7   1   3 6605.69 301.955   1
   7  -1   3 6241.14 309.273   1
   7  -1   4 3830.85 248.471   1
   7   1   4 3759.50 240.337   1
   7   1   5 4038.66 258.441   1
   7  -1   5 4048.72 267.863   1
   7  -1   6 797.139 139.732   1
   7   1   6 800.723 130.437   1
   7  -1   7 244.190 94.5127   1
   7   1   7 98.5706 70.3987   1
   7  -1   7 148.290 76.7004   2
   7   1   7 100.360 66.5576   2
   7   1   8 19007.4 599.962   1
   7  -1   8 19053.0 620.714   1
   7  -1   8 19418.9 570.658   2
   7   1   8 19140.2 581.043   2
   7  -1   9 753.456 129.119   2
   7   1   9 756.574 134.356   2
   7  -1  10 4922.53 287.684   2
   7   1  10 5170.10 298.943   2
   7  -1  11 292.073 81.9662   2
   7   1  11 356.969 98.3548   2
   7  -1  12 3903.90 226.595   2
   7   1  12 3945.80 237.369   2
   7  -1  13 94.0293 55.9079   2
   7   1  13 7.10420 53.1024   2
   7  -2 -17 1054.11 93.9469   3
   7   2 -17 1154.71 116.239   3
   7  -2 -16 32.4123 44.4580   3
   7   2 -16 57.3528 65.3829   3
   7  -2 -15 184.734 63.1730   3
   7   2 -15 214.155 89.5799   3
   7  -2 -14 869.516 133.764   3
   7   2 -14 697.484 131.970   3
   7  -2 -13 4130.88 262.764   3
   7   2 -13 4112.50 283.778   3
   7   2 -12 2150.71 217.069  11
   7  -2 -12 2230.62 197.437   3
   7   2 -12 2270.79 214.207   3
   7  -2 -11 385.288 90.0975  11
   7   2 -11 440.835 102.577  11
   7  -2 -11 298.494 90.2848  14
   7  -2 -11 432.856 97.4997   3
   7  -2 -10 2886.28 231.842  11
   7   2 -10 2751.77 234.043  11
   7  -2 -10 2587.31 221.486  14
   7   2  -9 6758.77 350.718  12
   7  -2  -9 6673.31 331.520  14
   7   2  -8 3732.28 252.020  12
   7  -2  -8 3693.74 233.777  14
   7   2  -7 125.982 72.8097  12
   7  -2  -7 172.136 70.2143  14
   7  -2  -6 5349.79 243.883  12
   7   2  -6 5105.50 273.761  12
   7  -2  -6 5390.67 250.761  14
   7  -2  -5 2063.20 148.626  12
   7   2  -5 1824.08 160.993  12
   7  -2  -5 2019.20 148.354  14
   7  -2  -4 194.208 57.8558  12
   7   2  -4 150.052 75.6280  12
   7   2  -3 23802.2 523.107  12
   7  -2  -2 3473.02 206.366   1
   7   2  -1 2552.27 173.098   1
   7  -2  -1 2492.63 182.546   1
   7   2   0 18163.8 457.431   1
   7  -2   0 18224.8 482.301   1
   7   2   1 8336.48 314.789   1
   7  -2   1 8220.11 336.238   1
   7   2   2 3554.17 216.499   1
   7  -2   2 4214.77 248.774   1
   7  -2   3 2808.04 211.473   1
   7   2   3 2683.71 196.958   1
   7  -2   4 4014.23 257.896   1
   7   2   4 4087.46 242.750   1
   7  -2   5 1613.21 177.340   1
   7   2   5 1417.04 153.042   1
   7  -2   6 410.759 104.828   1
   7   2   6 360.698 91.6661   1
   7  -2   7 20.7045 77.8255   1
   7  -2   7 128.491 73.3163   2
   7   2   7 65.1001 75.3271   2
   7  -2   8 2123.34 217.113   1
   7  -2   8 1947.28 184.963   2
   7   2   8 1831.60 190.169   2
   7  -2   9 3983.89 254.202   2
   7   2   9 3874.38 274.198   2
   7  -2  10 415.988 90.7210   2
   7   2  10 525.956 110.533   2
   7  -2  11 3489.45 218.979   2
   7   2  11 3791.12 255.620   2
   7  -2  12 1043.43 113.880   2
   7   2  12 857.795 124.531   2
   7   2  13 483.163 81.1662   2
   7   3 -17 897.616 100.177   3
   7   3 -16 1391.57 141.592   3
   7   3 -15 61.6163 71.7318   3
   7   3 -14 4403.76 280.520   3
   7   3 -13 108.921 76.2175   3
   7   3 -12 1242.80 167.935  11
   7   3 -12 1403.74 175.109   3
   7  -3 -12 1457.49 181.269  14
   7   3 -11 129.917 82.0230  11
   7  -3 -11 168.388 85.6798  14
   7   3 -10 3484.16 254.974  11
   7  -3 -10 3221.63 241.632  11
   7  -3 -10 3415.32 262.182  14
   7  -3  -9 30654.5 728.553  14
   7   3  -9 31858.7 762.907  12
   7   3  -8 1972.30 193.161  12
   7  -3  -8 2158.86 188.895  14
   7   3  -7 196.142 77.5267  12
   7  -3  -7 194.671 75.1535  14
   7   3  -6 5387.49 287.865  12
   7  -3  -6 5162.73 258.463  14
   7   3  -5 10523.7 380.868  12
   7  -3  -5 9819.91 339.614  14
   7   3  -4 10418.5 368.593  12
   7  -3  -4 11489.1 353.187  14
   7   3  -3 802.674 110.395  12
   7  -3  -3 806.218 104.469  14
   7  -3  -2 4130.57 201.208  14
   7  -3  -2 3945.80 228.996   1
   7  -3  -1 2675.30 190.977   1
   7   3   0 4884.70 236.080   1
   7  -3   0 4556.27 251.194   1
   7  -3   1 971.163 128.225   1
   7   3   1 940.468 117.257   1
   7   3   2 177.162 62.1041   1
   7  -3   2 160.685 85.6158   1
   7   3   3 232.229 61.7852   1
   7  -3   3 136.331 79.1053   1
   7  -3   4 10056.5 409.038   1
   7   3   4 10015.8 373.819   1
   7  -3   5 413.035 107.750   1
   7  -3   6 6666.58 363.022   1
   7   3   6 6828.23 340.873   2
   7  -3   7 981.411 159.190   1
   7   3   7 1044.55 151.974   2
   7  -3   8 6928.95 389.829   1
   7   3   8 7168.49 361.428   2
   7   3   9 3135.03 246.524   2
   7   3  10 4080.14 269.675   2
   7   3  11 312.094 85.1699   2
   7   3  12 44.6386 61.3140   2
   7   3  13 40.8834 51.3822   2
   7   4 -16 58.6140 54.5962   3
   7   4 -15 128.034 79.9614   3
   7   4 -14 1757.23 184.150   3
   7   4 -13 5750.72 327.671   3
   7   4 -12 12480.5 491.967  11
   7   4 -12 13273.0 498.311   3
   7   4 -11 11709.5 471.606  11
   7  -4 -11 11997.7 500.313  14
   7   4 -10 6043.31 335.493  11
   7  -4 -10 6307.10 358.362  14
   7   4  -9 130.200 77.2258  12
   7  -4  -9 177.530 79.7480  14
   7   4  -8 1674.04 186.634  12
   7  -4  -8 1606.13 167.598  14
   7   4  -7 6887.45 344.273  12
   7  -4  -7 6848.62 328.842  14
   7   4  -6 1595.93 168.673  12
   7  -4  -6 1666.84 160.079  14
   7   4  -5 6558.69 309.416  12
   7  -4  -5 6683.31 300.304  14
   7   4  -4 2591.46 196.464  12
   7  -4  -4 2522.40 180.738  14
   7   4  -3 5379.27 275.053  12
   7  -4  -3 5315.43 248.594  14
   7  -4  -2 76.4877 62.0603  14
   7  -4  -2 34.3588 52.7673   1
   7  -4  -1 217.050 68.0299  14
   7  -4  -1 86.8450 61.3162   1
   7  -4   0 16086.1 422.953  14
   7  -4   0 16418.9 470.385   1
   7   4   1 1983.57 155.981   1
   7  -4   1 2123.53 159.617  14
   7  -4   1 2097.93 180.664   1
  -7   4  -2 190.526 63.5470   8
   7  -4   2 74.7506 68.5349   1
   7  -4   3 923.532 138.122   1
   7  -4   4 47.6937 71.1906   1
   7  -4   5 91.3779 74.6549   1
   7   4   6 197.250 89.2522   5
   7  -4   6 221.658 96.1857   1
   7   4   6 71.8328 74.6731   2
   7  -4   7 1269.49 179.254   1
   7   4   7 1248.18 158.041   2
   7   4   7 1281.28 174.976   5
   7  -4   8 170.869 97.9856   1
   7   4   8-10.6391 69.0495   2
   7   4   9 782.611 130.589   2
   7   4  10 1574.83 175.359   2
   7   4  11 29.4592 69.5606   2
   7   4  12 1791.18 157.808   2
   7   4  13 3829.28 198.110   2
   7   5 -16 1301.55 127.407   3
   7   5 -15 2900.46 204.989   3
   7   5 -14 2601.63 210.209   3
   7   5 -13 758.100 128.101   3
   7   5 -12 103.606 78.5682   3
   7   5 -11 609.680 120.032  11
  -7   5  11 791.604 140.370   6
   7  -5 -11 637.765 131.170  14
   7   5 -10 3744.35 263.846  11
   7  -5 -10 3915.49 291.114  14
   7   5  -9 10178.8 443.483  12
   7   5  -9 10712.7 431.936  11
   7  -5  -9 10670.6 461.217  14
   7   5  -8 3200.15 251.847  12
   7  -5  -8 3144.79 243.765  14
   7   5  -7 12649.5 475.891  12
   7  -5  -7 12486.1 457.553  14
   7   5  -6 232.250 92.4163  12
   7  -5  -6 83.4316 65.5630  14
   7   5  -5 1503.40 167.252  12
   7  -5  -5 1381.73 149.197  14
   7   5  -4 6154.18 311.756  12
   7  -5  -4 6295.04 294.797  14
   7  -5  -3 396.452 91.6017  14
   7   5  -3 280.207 82.4783  12
   7  -5  -2 2732.63 190.011   1
   7  -5  -2 2465.03 184.912  14
   7  -5  -1 1510.76 148.338   1
   7  -5  -1 1582.24 152.137  14
   7  -5   0 9635.83 368.700   1
   7  -5   0 9649.89 352.067  14
   7  -5   1 91.0543 56.8961  14
   7  -5   1 234.692 83.7046   1
  -7   5  -2 2071.91 171.536   8
   7  -5   2 2332.49 199.600   1
   7  -5   2 2081.93 172.839  14
  -7   5  -3 46.0138 59.6138   8
   7  -5   3 115.898 80.0026   1
  -7   5  -4 1060.76 133.254   8
   7  -5   4 1104.00 149.623   1
   7  -5   5 6158.43 348.808   1
   7   5   5 6126.90 315.032   2
  -7   5  -5 5968.51 310.580   8
   7   5   5 6199.22 360.751   5
   7  -5   6 3132.41 258.708   1
   7   5   6 3072.91 235.289   2
   7   5   6 3166.76 270.330   5
   7  -5   7 11942.9 504.102   1
   7   5   7 11830.5 457.252   2
   7   5   7 12158.4 509.424   5
   7   5   8 4312.48 286.715   2
   7   5   8 4858.35 319.207   5
   7   5   9 5506.25 312.525   2
   7   5  10 1563.52 171.235   2
   7   5  11 1070.50 138.679   2
   7   5  12 1014.05 117.355   2
   7   5  13 974.541 101.174   2
   7   6 -16 11.9034 42.1584   3
   7   6 -15-86.3133 58.6736   3
   7   6 -14 632.846 110.081   3
   7   6 -13 23.6551 62.1558   3
   7   6 -12 2574.03 218.613   3
  -7   6  12 2707.84 250.560   6
  -7   6  11 955.378 152.402   6
   7  -6 -10 2629.05 245.260  14
   7   6  -9 4037.76 284.388  12
  -7   6   9 3928.54 279.689   7
   7  -6  -9 4187.47 298.743  14
   7   6  -8 1266.90 165.412  12
   7  -6  -8 1316.51 169.305  14
   7   6  -7 6832.39 360.159  12
   7  -6  -7 7371.90 371.272  14
   7   6  -6 2702.02 224.330  12
   7  -6  -6 2849.15 228.445  14
   7   6  -5 9323.16 396.298  12
   7  -6  -5 9740.59 402.660  14
   7   6  -4 1289.03 157.739  12
   7  -6  -4 1314.94 153.961  14
   7   6  -3 27976.8 659.418  12
   7  -6  -3 27307.3 635.370  14
   7  -6  -2 447.675 97.9054  14
   7  -6  -2 443.286 87.0494   1
   7  -6  -1 477.671 98.6096  14
   7  -6  -1 415.919 87.4271   1
   7  -6   0 4650.39 261.079   1
   7  -6   0 4412.37 255.791  14
   7  -6   1 7143.73 327.071  14
   7  -6   1 7317.49 337.236   1
  -7   6  -2 7926.97 338.480   8
   7  -6   2 8143.89 367.406   1
   7  -6   2 7757.50 350.572  14
  -7   6  -3 796.760 119.536   8
   7  -6   3 831.069 128.567   1
   7  -6   4 4658.34 301.438   1
  -7   6  -4 4862.57 285.873   8
   7   6   4 4568.15 315.582   5
   7   6   5 967.855 160.288   5
  -7   6  -5 932.245 139.520   8
   7  -6   5 926.074 153.071   1
   7   6   5 999.166 134.746   2
   7  -6   6 6825.89 401.228   1
   7   6   6 6573.64 335.151   2
  -7   6  -6 6628.73 350.059   8
   7   6   6 7021.16 399.209   5
   7   6   7 1125.60 173.302   5
   7   6   7 1183.15 151.915   2
   7  -6   7 1123.94 166.221   1
   7   6   8 188.114 105.366   5
   7   6   8 67.2407 67.8731   2
   7   6   9 76.2694 80.0766   5
   7   6   9-14.8255 65.9844   2
   7   6  10 1034.05 139.286   2
   7   6  11 2279.27 173.112   2
   7   6  12 3645.00 194.534   2
   7   7 -15 1861.81 143.144   3
   7   7 -14 1754.92 154.262   3
   7   7 -13 6280.03 309.225   3
  -7   7  13 6259.52 342.780   6
   7   7 -12 1119.73 147.797   3
  -7   7  12 1234.64 177.105   6
   7   7 -11 2018.53 194.822   3
  -7   7  11 2287.43 231.199   6
  -7   7  10 3553.38 278.382   7
   7  -7 -10 3875.46 301.114  14
   7   7  -9 1901.94 200.673  12
  -7   7   9 1986.94 214.740   7
   7  -7  -9 1913.21 215.873  14
   7   7  -8 2103.52 211.560  12
   7   7  -8 2823.60 228.724   4
  -7   7   8 2164.86 215.107   7
   7  -7  -8 2520.52 238.879  14
   7   7  -7 6497.10 359.321  12
   7   7  -7 6786.90 322.084   4
  -7   7   7 7235.56 386.832   7
   7  -7  -7 6995.77 377.518  14
   7   7  -6 178.750 80.8866  12
   7  -7  -6 238.310 87.3414  14
   7   7  -5 3953.55 268.994  12
   7  -7  -5 4193.52 279.231  14
   7   7  -4 159.934 83.3401  12
   7  -7  -4 228.839 92.0580  14
   7   7  -3 8175.97 370.130  12
   7  -7  -3 8484.56 378.232  14
   7  -7  -2 9850.35 402.185  14
   7  -7  -1 1481.07 168.538  14
   7  -7   0 3630.48 251.455  14
   7  -7   0 3935.41 245.567   1
   7  -7   1 10217.2 416.035  14
   7  -7   1 10764.9 409.317   1
   7  -7   2 12912.8 466.148   1
   7  -7   2 12527.3 464.900  14
   7  -7   3 183.338 85.4267  14
   7   7   3 192.473 104.352   5
  -7   7  -3 120.321 70.7937   8
   7  -7   3 106.788 74.1807   1
   7   7   4 734.928 145.982   5
  -7   7  -4 841.418 135.775   8
   7  -7   4 692.069 128.318   1
   7  -7   5 2003.60 210.218   1
   7   7   5 1782.15 173.330   2
  -7   7  -5 2116.56 206.119   8
   7   7   5 2046.08 229.536   5
   7  -7   6 1314.64 177.146   1
   7   7   6 1120.95 178.360   5
   7   7   6 1151.30 154.108   2
  -7   7  -6 1284.46 169.589   8
   7   7   7 1990.00 192.159   2
   7   7   7 2007.39 224.616   5
   7   7   8 221.903 104.113   5
   7   7   8 197.352 78.6056   2
   7   7   9 754.563 134.171   5
   7   7   9 499.376 101.949   2
   7   7  10 250.980 89.6527   5
   7   7  10 200.339 67.3709   2
   7   7  11 291.668 70.6506   2
   7   7  12 607.377 82.0093   2
   7   8 -15 952.578 93.0635   3
   7   8 -14 1408.51 128.223   3
  -7   8  14 1338.21 149.856   6
  -7   8  13 9.34982 69.2767   6
   7   8 -13 69.2964 56.0672   3
  -7   8  12 512.704 127.052   6
   7   8 -12 478.103 94.4550   3
   7   8 -11 2175.23 187.921   3
  -7   8  11 2104.10 230.632   6
  -7   8  10 13506.3 549.088   7
   7   8  -9 14188.6 536.939  12
   7   8  -9 15321.5 513.196   4
  -7   8   9 15148.9 575.375   7
   7  -8  -9 14453.0 579.795  14
   7   8  -8 3474.16 268.440  12
   7   8  -8 3836.04 264.183   4
  -7   8   8 4125.36 303.945   7
   7  -8  -8 3655.78 291.181  14
   7   8  -7 3416.92 265.841  12
   7   8  -7 2934.77 221.103   4
  -7   8   7 2822.93 252.292   7
   7  -8  -7 3044.58 261.060  14
   7   8  -6 151.090 68.9160  12
   7   8  -6 278.602 88.8049   4
  -7   8   6 259.595 98.5981   7
   7  -8  -6 178.020 80.3903  14
   7   8  -5 9412.44 418.276  12
  -7   8   5 9271.32 443.809   7
   7  -8  -5 9280.62 427.727  14
   7   8  -4 2644.30 227.286  12
   7  -8  -4 2605.03 229.428  14
   7   8  -3 8484.51 388.280  12
   7  -8  -3 8830.72 407.416  14
   7  -8  -2 114.243 75.9393  14
   7   8  -2 186.721 90.4500  12
   7  -8  -1 6078.03 339.133  14
   7  -8   0 3181.65 249.140  14
   7  -8   1 1047.07 153.414  14
   7  -8   2 598.654 124.154  14
   7   8   2 623.269 137.976   5
   7  -8   3 3377.83 250.001   1
   7  -8   3 3377.11 265.186  14
   7   8   3 3585.51 293.450   5
  -7   8  -4 2291.57 213.454   8
   7  -8   4 2141.40 216.316  14
   7  -8   4 2497.78 219.107   1
   7   8   4 2419.28 248.065   5
   7  -8   5 18.7197 59.8494  14
   7   8   5 27.2352 86.4065   5
  -7   8  -5 27.9137 63.5329   8
   7  -8   5 25.4081 65.5802   1
   7   8   6 231.023 103.665   5
   7   8   7 1577.81 197.319   5
   7   8   8 150.966 104.711   5
   7   8   8 95.7494 73.3593   2
   7   8   9 205.087 92.9274   5
   7   8   9 183.126 66.3787   2
   7   8  10 524.350 105.707   5
   7   8  10 457.823 80.9496   2
   7   8  11 3174.09 173.779   2
  -7   9  14 277.431 79.9218   6
  -7   9  13 341.931 101.085   6
  -7   9  12 179.490 89.9624   6
  -7   9  11 3351.05 284.414   6
  -7   9  10 211.978 97.5990   7
  -7   9  10 76.0045 98.6311   6
  -7   9   9 339.835 137.900   7
   7   9  -8 2264.69 217.063  12
   7   9  -8 2504.86 224.344   4
  -7   9   8 2273.92 239.959   7
   7   9  -7 2855.68 243.721  12
   7   9  -7 3060.62 236.182   4
  -7   9   7 2616.79 255.481   7
   7  -9  -7 2734.52 255.699  14
   7   9  -6 1974.53 205.632  12
   7   9  -6 2183.73 197.028   4
  -7   9   6 1825.11 210.210   7
   7  -9  -6 1991.01 211.880  14
   7   9  -5 728.775 134.112  12
   7   9  -5 703.191 120.805   4
  -7   9   5 652.360 143.093   7
   7  -9  -5 631.180 127.363  14
   7   9  -4 5876.15 331.988  12
   7   9  -4 5924.72 303.412   4
  -7   9   4 5781.92 358.188   7
   7  -9  -4 6013.78 355.768  14
   7  -9  -3 1271.07 172.253  14
   7   9  -3 1447.17 174.403  12
   7   9  -3 1255.56 140.149   4
  -7   9   3 1406.61 193.343   7
   7  -9  -2 998.747 165.034  14
   7   9  -2 698.923 122.998  12
  -7   9   2 871.750 165.702   7
   7  -9  -1 420.395 116.235  14
   7   9  -1 319.770 98.6542   5
  -7   9   1 317.923 115.111   7
  -7   9   0 1974.08 222.833   7
   7  -9   0 2001.73 212.271  14
   7   9   0 2178.28 222.122   5
   7  -9   1 2683.19 242.788  14
   7   9   1 2859.60 255.745   5
   7  -9   2 2966.56 248.883  14
   7   9   2 2933.30 265.651   5
   7  -9   3 222.456 93.0490  14
   7   9   3 506.127 137.144   5
   7  -9   4 2205.20 224.699  14
   7   9   4 2210.92 242.387   5
   7   9   5 205.237 119.700   5
   7   9   6 1861.97 217.898   5
   7   9   7 1760.95 210.317   5
   7   9   8 396.286 121.660   5
   7   9   9 700.345 129.671   5
   7   9  10 1257.36 144.001   5
   7   9  11 309.702 66.0878   5
  -7  10  14 185.082 62.9945   6
  -7  10  13 655.418 112.348   6
  -7  10  12 1028.82 151.535   6
  -7  10  11 2898.82 257.264   6
  -7  10  10 89.3810 100.011   6
  -7  10   9 43.8727 92.3258   7
   7  10  -8 400.946 140.548   4
  -7  10   8 259.854 109.503   7
   7  10  -7 223.494 118.329   4
  -7  10   7 41.2889 99.1394   7
   7  10  -6 301.281 113.936   4
  -7  10   6 141.007 104.535   7
   7 -10  -6 90.3813 83.3154  14
   7  10  -5-77.5121 61.7669  12
   7  10  -5-3.64126 63.5282   4
  -7  10   5 38.5601 84.9135   7
   7 -10  -5 34.0684 66.7443  14
   7  10  -4 3897.58 276.402  12
   7  10  -4 3887.07 253.522   4
  -7  10   4 4247.95 316.244   7
   7 -10  -4 3710.50 291.728  14
   7 -10  -3 936.261 162.935  14
   7  10  -3 833.496 136.314  12
   7  10  -3 998.141 134.738   4
  -7  10   3 958.693 164.312   7
   7  10  -2 5469.75 329.687  12
   7  10  -2 5371.10 293.698   4
  -7  10   2 5904.47 371.476   7
   7 -10  -2 6020.76 359.274  14
   7 -10  -1 270.798 85.4199  14
   7  10  -1 97.2503 59.0840  12
   7  10  -1 323.029 94.3966   4
  -7  10   1 232.821 103.158   7
   7 -10   0 871.513 156.696  14
   7  10   0 743.852 138.479   5
   7  10   0 786.407 124.250   4
  -7  10   0 789.259 152.619   7
   7 -10   1 163.073 89.3629  14
   7  10   1 130.410 92.8766   5
  -7  10  -1 174.984 91.7048   7
  -7  10  -2 1495.12 199.242   7
   7 -10   2 1695.80 201.166  14
   7  10   2 1703.96 215.445   5
  -7  10  -3 1427.51 195.903   7
   7  10   3 1637.80 212.700   5
  -7  10  -4 1628.93 204.651   7
   7  10   4 1968.14 223.211   5
   7  10   5 327.733 125.060   5
   7  10   6 844.942 157.420   5
   7  10   7 919.797 152.873   5
   7  10   8 159.934 94.3088   5
   7  10   9 48.9005 75.3414   5
   7  10  10 95.3075 57.4622   5
  -7  11  13-78.6233 62.5234   6
  -7  11  12 35.3396 70.7206   6
  -7  11  11 906.680 149.920   6
  -7  11  10 6085.40 362.058   6
  -7  11   9 384.658 134.448   7
  -7  11   9 273.679 110.957   6
   7  11  -8 399.734 134.714   4
  -7  11   8 95.4913 98.1947   7
   7  11  -7 2003.37 201.255   4
  -7  11   7 2113.42 226.046   7
   7  11  -6 1.70800 90.4491   4
  -7  11   6 35.8547 92.9386   7
   7  11  -5 137.689 92.1023   4
  -7  11   5 241.318 129.297   7
   7  11  -4 906.819 140.402   4
  -7  11   4 904.174 163.647   7
   7  11  -3-32.1302 77.4396   4
  -7  11   3 131.641 107.033   7
   7  11  -2 117.515 67.3136   4
  -7  11   2 166.926 106.837   7
   7  11  -1 904.547 136.110   4
  -7  11   1 693.771 154.083   7
   7  11   0 5205.59 287.971   4
  -7  11   0 4860.07 339.822   7
   7  11   0 5377.48 336.344   5
   7  11   1 5357.77 288.856   4
  -7  11  -1 5097.11 346.533   7
   7  11   1 5237.47 342.085   5
   7  11   2 2652.94 205.019   4
  -7  11  -2 2463.82 245.637   7
   7  11   2 2541.96 252.408   5
   7  11   3 172.697 106.375   5
  -7  11  -3 63.3397 90.3852   7
  -7  11  -4 2874.93 247.786   7
   7  11   4 3468.44 285.813   5
   7  11   5 1193.99 175.016   5
   7  11   6 1945.85 208.567   5
   7  11   7 691.881 137.425   5
   7  11   8 1820.11 187.549   5
   7  11   9 752.282 110.666   5
  -7  12  11 811.043 131.588   6
  -7  12  10 825.982 137.980   6
   7  12  -9 1215.06 188.356   4
  -7  12   9 346.932 109.983   6
  -7  12   8 871.730 162.348   7
  -7  12   8 1036.25 173.548   6
   7  12  -7 134.757 97.0560   4
  -7  12   7 61.6452 105.812   7
  -7  12   7 50.4076 87.1598   6
   7  12  -6 618.458 140.427   4
  -7  12   6 430.426 128.928   7
   7  12  -5 758.123 133.279   4
  -7  12   5 791.647 153.324   7
   7  12  -4 8278.28 370.448   4
  -7  12   4 7992.72 416.743   7
   7  12  -3 1719.80 174.218   4
  -7  12   3 1963.20 223.043   7
   7  12  -2 572.347 93.9352   4
  -7  12   2 703.395 150.143   7
   7  12  -1 12916.3 455.792   4
  -7  12   1 12361.0 515.108   7
   7  12   0 8197.82 359.883   4
  -7  12   0 8349.88 420.854   7
   7  12   1 208.864 97.5485   5
   7  12   1 100.854 73.9388   4
  -7  12  -1 142.872 86.0441   7
   7  12   2 421.053 118.336   5
   7  12   2 549.345 112.003   4
  -7  12  -2 303.130 110.014   7
   7  12   3 295.337 120.060   5
   7  12   3 274.198 80.1349   4
  -7  12  -3 143.663 78.4446   7
   7  12   4 3618.20 219.222   4
   7  12   4 3581.33 278.315   5
   7  12   5 1068.94 162.807   5
   7  12   6 146.708 99.3874   5
   7  12   7-43.4381 71.0499   5
   7  12   8 44.3334 62.6747   5
  -7  13  11 110.656 70.2101   6
  -7  13  10 443.576 96.5052   6
  -7  13   9 992.344 142.048   6
   7  13  -8 1478.72 179.500   4
  -7  13   8 769.297 129.293   6
   7  13  -7 1207.10 154.146   4
  -7  13   7 1158.60 161.367   7
  -7  13   7 1017.67 152.131   6
  -7  13   6 562.533 128.167   7
  -7  13   6 684.773 132.941   6
   7  13  -5 939.451 138.331   4
  -7  13   5 723.009 139.952   7
   7  13  -4 507.437 111.952   4
  -7  13   4 635.924 139.125   7
   7  13  -3 257.620 87.5899   4
  -7  13   3 476.155 128.328   7
   7  13  -2 4558.23 266.340   4
  -7  13   2 4452.97 303.207   7
   7  13  -1 804.352 115.971   4
  -7  13   1 1074.28 164.148   7
   7  13   0 611.656 101.850   4
  -7  13   0 829.929 142.501   7
   7  13   1 826.016 126.270   4
  -7  13  -1 746.322 134.926   7
   7  13   2 9217.92 353.376   4
   7  13   2 9234.95 412.636   5
   7  13   3 1220.94 164.263   5
   7  13   3 1096.50 128.900   4
   7  13   4 7319.43 286.940   4
   7  13   4 7463.07 364.320   5
   7  13   5 3349.90 238.668   5
   7  13   6 4439.53 259.771   5
   7  13   7 403.432 88.7137   5
  -7  14   9-4.54626 55.7631   6
   7  14  -8 1181.07 153.712   4
  -7  14   8 330.863 89.9659   6
   7  14  -7 688.385 128.482   4
  -7  14   7 448.734 102.503   6
   7  14  -6 243.150 90.4454   4
  -7  14   6 280.142 102.245   7
  -7  14   6 209.760 85.6742   6
  -7  14   5 214.545 85.4854   7
  -7  14   5 446.341 102.037   6
   7  14  -4 1911.76 172.112   4
  -7  14   4 1956.22 195.758   7
   7  14  -3 936.108 123.742   4
  -7  14   3 838.992 132.660   7
   7  14  -2 1776.15 159.988   4
  -7  14   2 1653.21 168.226   7
   7  14  -1 1846.09 163.927   4
  -7  14   1 2049.07 191.421   7
   7  14   0-142.849 83.6927   4
  -7  14   0 216.277 78.9223   7
   7  14   1 379.230 73.0942   4
   7  14   2 289.469 63.5050   4
   7  14   3 219.591 78.3002   5
   7  14   3 321.710 74.3375   4
   7  14   4 1274.54 113.190   4
   7  14   4 1169.49 137.171   5
   7  14   5 1875.10 165.219   5
   7  15  -7 1275.55 130.268   4
  -7  15   7 357.597 74.3641   6
   7  15  -6 1377.02 132.074   4
  -7  15   6 974.703 114.378   6
   7  15  -5 557.248 92.8360   4
  -7  15   5 446.607 100.697   7
   7  15  -4 3648.25 205.155   4
  -7  15   4 3188.56 209.923   7
   7  15  -3 910.105 114.226   4
  -7  15   3 664.083 106.339   7
   7  15  -2 89.7235 63.0302   4
  -7  15   2 53.3024 53.9817   7
   7  15  -1 1781.51 144.883   4
  -7  15   1 1412.34 142.336   7
   7  15   0 1193.21 117.778   4
   7  15   1 24.1157 54.6123   4
   7  15   2 446.371 71.2549   4
   7  15   3 123.049 39.8383   4
   7  16  -3 316.490 76.0732   4
   7  16  -2 115.253 55.5249   4
   7  16  -1 3219.61 161.936   4
   7  16   0 1487.05 111.374   4
   8   0 -17-25.0781 38.7719   3
   8   0 -16 1458.96 136.529   3
   8   0 -15 26.0938 56.6417   3
   8   0 -14 601.494 107.731   3
   8   0 -13-57.6622 75.6175   3
   8   0 -12 337.343 106.016  11
   8   0 -12 327.337 92.1982   3
   8   0 -11 33.3320 71.9103  11
   8   0 -10 722.761 135.908  11
   8   0  -8 3519.98 241.553  12
   8   0  -7 14.7456 56.3379  12
   8   0  -6 2273.56 190.837  12
   8   0  -5 85.8315 57.2382  12
   8   0  -4 259.336 75.7977  12
   8   0  -3 50.4587 54.0467  12
   8   0  -2 157.559 55.2541  12
   8   0  -1 199.173 71.1209   1
   8   0   0 216768. 1757.98   1
   8   0   1 158.516 78.1803   1
   8   0   2 1651.32 169.229   1
   8   0   3 41.6191 66.1969   1
   8   0   4 4956.54 298.602   1
   8   0   5 133.154 73.0113   1
   8   0   5 150.988 71.6317   2
   8   0   6 774.149 136.656   1
   8   0   6 858.562 136.654   2
   8   0   7 81.0188 80.2218   1
   8   0   7 31.9419 77.3737   2
   8   0   8 4558.28 290.167   2
   8   0   9-8.56714 72.2603   2
   8   0  10 11641.7 417.230   2
   8   0  11 20.8093 59.0134   2
   8   0  12 4269.17 210.280   2
   8  -1 -17 51.2688 38.8452   3
   8   1 -17 70.7214 51.2013   3
   8  -1 -16 1297.28 122.867   3
   8   1 -16 1376.00 137.000   3
   8  -1 -15 490.566 97.9043   3
   8   1 -15 593.478 109.661   3
   8  -1 -14 1716.13 173.065   3
   8   1 -14 1600.42 175.411   3
   8  -1 -13 585.790 114.547   3
   8   1 -13 699.506 131.112   3
   8   1 -12 116.587 85.7871  11
   8  -1 -12-9.15302 70.8623   3
   8  -1 -11 1332.81 173.264  11
   8   1 -11 1419.69 181.410  11
   8  -1 -10 73.6351 66.4422  11
   8   1 -10 151.994 87.8955  11
   8  -1  -9 2406.22 212.116  11
   8   1  -9 2466.02 218.124  11
   8   1  -8 685.461 121.179  12
   8  -1  -7 1943.17 170.105  12
   8   1  -7 1897.67 180.978  12
   8  -1  -6 13772.5 429.784  12
   8   1  -6 14262.6 466.317  12
   8  -1  -5-17.8192 45.2317  12
   8   1  -5 21.3406 58.2325  12
   8  -1  -4 7155.46 287.488  12
   8   1  -4 6782.09 299.905  12
   8  -1  -3 69.3208 48.8106  12
   8   1  -3 41.9556 53.9964  12
   8   1  -2 176.405 66.6562  12
   8  -1  -2 143.250 69.2161   1
   8   1  -1 212.352 64.0668   1
   8  -1  -1 410.379 99.2362   1
   8   1   0 7344.27 326.499   1
   8  -1   0 7206.99 331.385   1
   8   1   1 18452.8 518.438   1
   8  -1   1 18419.7 537.120   1
   8   1   2 1300.94 151.200   1
   8  -1   2 1358.92 165.759   1
   8   1   3 1403.95 163.216   1
   8  -1   3 1440.79 166.830   1
   8   1   4 11245.4 441.084   1
   8  -1   4 11393.0 454.355   1
   8  -1   5 2417.47 201.741   2
   8   1   5 2744.11 213.745   2
   8   1   5 2807.69 231.742   1
   8  -1   5 2544.75 230.398   1
   8  -1   6 13357.9 469.934   2
   8   1   6 13637.9 484.371   2
   8   1   6 12974.4 491.061   1
   8  -1   6 13422.3 521.780   1
   8   1   7 275.132 90.9893   1
   8   1   7 249.825 80.4860   2
   8  -1   7 241.069 89.8410   1
   8  -1   7 203.099 85.0775   2
   8  -1   8 1051.87 149.828   2
   8   1   8 1208.80 161.094   2
   8  -1   9 1152.30 149.514   2
   8   1   9 952.124 134.463   2
   8  -1  10 3503.96 229.020   2
   8   1  10 3518.48 238.361   2
   8  -1  11 56.2233 54.0820   2
   8   1  11 61.3948 67.4509   2
   8  -1  12 253.450 62.4873   2
   8   1  12 286.286 72.9376   2
   8  -2 -16 79.9791 47.2949   3
   8   2 -16 201.641 73.1880   3
   8  -2 -15 1008.60 117.989   3
   8   2 -15 1053.26 135.414   3
   8  -2 -14 220.625 75.3067   3
   8   2 -14 205.521 78.6188   3
   8  -2 -13 3520.06 236.180   3
   8   2 -13 3069.90 247.269   3
   8   2 -12-10.7946 75.3610  11
   8  -2 -12 3.79165 56.2344   3
   8  -2 -11 613.127 120.056  11
   8   2 -11 864.867 142.463  11
   8  -2 -10 3186.43 249.333  11
   8   2 -10 3408.03 263.010  11
   8   2  -9 2671.83 231.838  12
   8  -2  -9 2599.13 221.775  11
   8   2  -9 2570.70 221.136  11
   8   2  -8 879.147 143.709  12
   8   2  -7 429.469 103.535  12
   8   2  -6 4254.12 269.596  12
   8   2  -5 6257.64 307.172  12
   8   2  -4 177.563 74.5025  12
   8   2  -3 5550.13 276.721  12
   8  -2  -2 45023.2 804.399   1
   8  -2  -1 2959.49 213.400   1
   8   2   0 5673.19 281.439   1
   8  -2   0 5605.98 296.116   1
   8   2   1 8448.65 351.041   1
   8  -2   1 8607.22 370.877   1
   8   2   2 26089.7 625.998   1
   8  -2   2 27426.2 679.595   1
   8   2   3 289.052 80.1359   1
   8  -2   3 373.380 106.827   1
   8   2   4 605.019 111.988   1
   8  -2   4 578.354 121.663   1
   8   2   5 261.066 79.0306   1
   8  -2   5 395.284 110.319   1
   8  -2   5 199.125 68.6326   2
   8   2   5 392.370 102.756   2
   8  -2   6-37.2165 74.6125   1
   8  -2   6 27.4205 56.1563   2
   8   2   6 24.5688 61.5977   2
   8  -2   7 530.377 125.947   1
   8  -2   7 443.261 106.380   2
   8   2   7 485.909 117.446   2
   8  -2   8 131.979 79.2263   2
   8   2   8 42.6576 72.5632   2
   8  -2   9 64.1692 56.3014   2
   8   2   9-71.0112 79.0091   2
   8  -2  10 1422.58 147.758   2
   8   2  10 1765.80 179.714   2
   8  -2  11 1085.51 114.918   2
   8   2  11 933.536 121.276   2
   8   2  12 943.033 112.560   2
   8   3 -16 985.779 118.575   3
   8   3 -15 1168.31 142.619   3
   8   3 -14 1318.78 163.393   3
   8   3 -13 3878.99 271.197   3
   8   3 -12 108.004 88.6987  11
   8   3 -11 9398.87 433.966  11
   8  -3 -10 1412.73 167.394  11
   8   3 -10 1307.93 171.437  11
   8   3  -9 45.6022 85.5434  12
   8  -3  -9 85.1921 56.0596  11
   8   3  -9 31.3161 70.5327  11
   8   3  -8 1021.66 150.382  12
   8   3  -7 520.593 114.053  12
   8   3  -6 2959.33 228.387  12
   8   3  -5 346.432 102.452  12
   8   3  -4 2947.37 215.300  12
   8   3  -3 1519.12 160.121  12
   8  -3  -2 5319.25 280.669   1
   8  -3  -1 101.984 72.3289   1
   8   3   0 1795.23 162.000   1
   8  -3   0 1626.28 171.373   1
   8  -3   1 645.136 126.131   1
   8   3   1 517.744 98.4108   1
   8   3   2 141.894 62.4378   1
   8  -3   2 172.022 81.4437   1
   8   3   3 4135.59 256.386   1
   8  -3   3 4279.86 284.213   1
   8  -3   4 700.895 129.889   1
   8   3   5 2555.77 217.282   2
   8   3   5 2400.28 233.954   5
   8  -3   5 2729.35 245.207   1
   8  -3   6 6728.64 380.264   1
   8   3   6 6777.71 352.313   2
   8   3   6 6355.74 373.379   5
   8  -3   7 5449.31 348.716   1
   8   3   7 5493.64 322.211   2
   8   3   8 4750.53 292.522   2
   8   3   9 1381.68 171.658   2
   8   3  10 68.3109 76.3020   2
   8   3  11 1868.71 171.058   2
   8   3  12 1167.35 119.893   2
   8   4 -16 132.913 70.6698   3
   8   4 -15 282.790 87.0929   3
   8   4 -14 198.996 83.3749   3
   8   4 -13 1012.88 149.501   3
   8   4 -12 9426.06 426.674  11
   8   4 -11 1184.49 167.818  11
   8  -4 -11 1095.06 160.491  14
   8  -4 -10 502.472 113.013  11
   8   4 -10 421.110 104.727  11
   8  -4 -10 451.115 108.640  14
   8   4  -9 3332.21 267.074  12
   8  -4  -9 3554.26 253.761  11
   8   4  -9 3460.90 260.692  11
   8  -4  -9 3797.38 270.637  14
   8   4  -8 1647.19 188.222  12
   8   4  -8 1412.34 168.545  11
   8  -4  -8 1332.53 161.963  14
   8   4  -7 8211.38 396.175  12
   8  -4  -7 8570.48 373.788  14
   8   4  -6 3447.25 255.013  12
   8  -4  -6 3506.13 233.857  14
   8   4  -5 3869.12 258.489  12
   8  -4  -5 3826.47 233.800  14
   8   4  -4 5084.71 291.304  12
   8   4  -3 61.9444 58.6191  12
   8  -4  -2 297.628 95.7038   1
   8  -4  -1 3009.21 221.759   1
   8  -4   0 7771.38 356.748   1
   8  -4   1 3770.00 256.222   1
   8  -4   2 2084.83 199.526   1
   8  -4   3 704.931 131.250   1
   8   4   4 4937.51 286.367   2
   8  -4   4 4799.43 312.504   1
   8   4   4 5724.42 353.916   5
   8   4   5 106.278 85.6403   5
   8  -4   5 90.7890 86.7565   1
   8   4   5 108.147 81.6692   2
   8   4   6 1600.60 176.391   2
   8   4   6 1492.97 202.791   5
   8  -4   6 1467.18 184.947   1
   8   4   7 20.9082 73.6638   5
   8   4   7 73.5705 84.5864   2
   8   4   8 828.273 140.251   2
   8   4   9 581.690 115.416   2
   8   4  10 3264.51 225.671   2
   8   4  11 2711.50 193.661   2
   8   4  12 262.372 70.4480   2
   8   5 -16 1178.62 114.331   3
   8   5 -15 2555.13 185.058   3
   8   5 -14 604.124 114.996   3
   8   5 -13 8949.40 389.426   3
   8   5 -12 128.678 74.1200  11
   8   5 -12-0.44483 70.0065   3
   8   5 -11 11446.6 464.251  11
   8   5 -10 2647.46 227.272  11
   8  -5 -10 2881.97 250.926  14
   8   5  -9 10715.4 469.395  12
   8   5  -9 10901.8 450.081  11
   8  -5  -9 10864.3 467.889  14
   8   5  -8 8213.29 417.464  12
   8   5  -8 8000.35 383.117  11
   8  -5  -8 8220.93 398.901  14
   8   5  -7 1315.65 175.651  12
   8  -5  -7 1424.30 168.470  14
   8   5  -6 310.756 97.9445  12
   8  -5  -6 302.870 91.6808  14
   8   5  -5 4792.96 295.852  12
   8  -5  -5 4404.58 271.055  14
   8   5  -4 974.604 144.583  12
   8  -5  -4 1040.99 132.118  14
   8  -5  -3 830.452 122.314  14
   8   5  -3 838.031 137.669  12
   8  -5  -2 3965.16 251.131   1
   8  -5  -2 4262.09 247.149  14
   8  -5  -1 43.3990 58.9786   1
   8  -5   0 8454.57 377.108   1
   8  -5   1 3815.03 263.219   1
   8  -5   2 231.756 89.3231   1
   8   5   3 944.061 153.576   5
   8  -5   3 886.564 139.484   1
   8   5   3 802.008 124.196   2
   8   5   4 7677.75 355.943   2
   8  -5   4 7651.32 394.974   1
   8   5   4 7428.27 410.512   5
   8   5   5 8648.01 384.771   2
   8   5   5 8205.11 434.294   5
   8  -5   5 8606.53 425.677   1
   8   5   6 4488.48 287.193   2
   8   5   6 4667.67 336.617   5
   8  -5   6 4982.31 333.165   1
   8   5   7 1313.49 183.944   5
   8   5   7 1320.09 164.247   2
   8   5   8 76.1577 74.4899   5
   8   5   8 136.907 76.9295   2
   8   5   9-22.5012 71.7648   2
   8   5  10 2052.15 181.064   2
   8   5  11 2555.59 173.792   2
   8   5  12 17.5434 42.6001   2
   8   6 -15 1220.97 124.627   3
   8   6 -14 60.3437 61.8387   3
   8   6 -13 453.727 97.7645   3
   8   6 -12 1295.94 156.322   3
  -8   6  12 1327.51 172.391   6
   8   6 -11 783.332 130.357  11
   8   6 -10 2395.46 209.326  11
   8   6  -9 345.907 109.067  12
   8   6  -9 348.812 98.7125  11
   8  -6  -9 240.106 80.6839  14
   8   6  -8 241.565 101.076  12
   8   6  -8 50.9539 72.7348  11
  -8   6   8 210.536 81.4581   7
   8  -6  -8 169.534 98.0769  14
   8   6  -7 1253.63 173.581  12
   8   6  -7 1154.55 149.919  11
  -8   6   7 1112.42 160.258   7
   8  -6  -7 1096.10 157.325  14
   8   6  -6 3774.99 277.301  12
   8  -6  -6 3616.88 260.383  14
   8   6  -5 15110.0 531.287  12
   8  -6  -5 14347.4 502.147  14
   8   6  -4 5592.20 320.248  12
   8  -6  -4 5259.06 296.536  14
   8  -6  -3 998.613 137.334  14
   8   6  -3 1078.70 147.503  12
   8  -6  -2 156.813 66.9404  14
   8  -6  -1 3433.69 241.955   1
   8  -6  -1 3336.47 234.604  14
   8  -6   0 4034.94 262.836   1
   8  -6   0 3794.50 251.321  14
   8  -6   1 558.617 108.988  14
   8  -6   1 569.221 113.402   1
   8   6   2 548.101 136.298   5
   8  -6   2 274.320 93.6353   1
   8   6   3 235.178 102.044   5
   8  -6   3 274.836 94.7646   1
   8   6   3 226.122 75.1238   2
   8   6   4 575.422 139.955   5
   8  -6   4 780.150 143.869   1
   8   6   4 566.794 110.701   2
   8   6   5 2643.87 217.307   2
   8  -6   5 2519.52 237.954   1
   8   6   5 2774.39 263.411   5
   8   6   6 1948.24 195.877   2
   8   6   6 2164.63 233.826   5
   8   6   7 54.5112 80.8823   5
   8   6   7 50.2901 65.1535   2
   8   6   8 1668.06 178.029   2
   8   6   8 1625.52 203.142   5
   8   6   9 1440.15 157.296   2
   8   6   9 1389.79 164.130   5
   8   6  10 95.6462 60.4424   2
   8   6  11 99.1596 56.9668   2
   8   7 -15 178.579 58.5664   3
   8   7 -14 102.391 60.5172   3
   8   7 -13 6135.11 294.548   3
  -8   7  13 6283.75 327.054   6
  -8   7  12 107.125 77.9556   6
   8   7 -12 57.8346 60.0944   3
  -8   7  11 2252.28 240.123   6
  -8   7  10 83.5952 81.4279   7
   8   7  -9 214.541 88.5134  12
  -8   7   9 165.946 89.0771   7
   8  -7  -9 149.025 82.3826  14
   8   7  -8-37.6023 69.4648  12
  -8   7   8 70.2960 80.4026   7
   8  -7  -8 114.991 89.8309  14
   8   7  -7 893.959 145.266  12
  -8   7   7 888.632 150.307   7
   8  -7  -7 1034.87 152.945  14
   8   7  -6 3125.85 259.106  12
  -8   7   6 2941.69 257.783   7
   8  -7  -6 2854.26 243.553  14
   8   7  -5 1528.52 177.778  12
  -8   7   5 1617.11 196.359   7
   8  -7  -5 1717.51 187.875  14
   8   7  -4 830.312 144.407  12
  -8   7   4 854.887 156.979   7
   8  -7  -4 805.374 131.400  14
   8   7  -3 1235.60 160.063  12
   8  -7  -3 1398.09 165.165  14
   8  -7  -2 122.878 72.7659  14
   8   7  -2 276.679 93.4004  12
   8  -7  -1 535.299 109.490  14
   8  -7  -1 577.797 101.686   1
   8  -7   0 230.560 85.0021  14
   8  -7   0 271.551 81.5678   1
   8   7   0 118.185 90.8400   5
   8  -7   1 1798.22 184.278   1
   8  -7   1 1802.28 190.438  14
   8   7   1 1654.70 211.431   5
   8  -7   2 94.2582 66.4515  14
   8   7   2 80.8662 83.6297   5
   8  -7   2-17.2975 58.5701   1
   8  -7   3 7388.59 383.212   1
   8   7   3 7693.81 428.727   5
   8   7   4 2973.08 224.729   2
   8  -7   4 3053.48 259.382   1
   8   7   4 2897.25 278.806   5
   8   7   5 3120.34 229.057   2
   8   7   5 3241.95 289.606   5
   8   7   6 113.432 88.3950   5
   8   7   6 196.249 90.5929   2
   8   7   7 1226.74 182.216   5
   8   7   7 949.133 132.090   2
   8   7   8 77.0369 78.4005   5
   8   7   8 40.8040 59.7216   2
   8   7   9 1586.64 153.069   2
   8   7   9 1734.69 185.015   5
   8   7  10 1224.77 127.703   2
   8   7  11 4200.24 191.489   2
   8   8 -14 396.403 74.3538   3
  -8   8  13 595.385 107.609   6
   8   8 -13 684.866 97.0473   3
  -8   8  12 1009.27 153.602   6
   8   8 -12 944.535 121.641   3
  -8   8  11 454.571 119.977   6
   8   8 -11 382.877 87.8209   3
  -8   8  10 5209.13 335.274   7
  -8   8   9 290.315 107.124   7
   8   8  -8 795.355 157.709   4
  -8   8   8 264.083 99.3671   7
   8   8  -7 68.4354 75.7977  12
   8   8  -7 211.924 89.0753   4
  -8   8   7 188.579 97.3127   7
   8  -8  -7 172.594 93.8137  14
   8   8  -6 4735.39 320.160  12
  -8   8   6 4681.65 329.475   7
   8  -8  -6 4865.64 325.506  14
   8   8  -5 282.333 92.7674  12
  -8   8   5 230.287 97.2331   7
   8  -8  -5 121.495 72.8803  14
   8   8  -4 17063.1 581.256  12
  -8   8   4 17830.1 629.369   7
   8  -8  -4 16938.0 580.077  14
   8   8  -3 3248.00 260.178  12
  -8   8   3 3281.29 281.508   7
   8  -8  -3 3181.84 252.897  14
   8   8  -2 5984.90 347.850  12
  -8   8   2 5977.83 372.788   7
   8  -8  -2 5897.07 338.381  14
   8   8  -2 5237.26 345.810   5
   8  -8  -1 198.332 95.3472  14
   8   8  -1 118.783 72.2376   5
  -8   8   1 200.315 88.6279   7
   8  -8   0 143.056 80.0513  14
   8   8   0 63.5286 81.4773   5
   8  -8   1 269.880 98.0872  14
   8   8   1 271.192 96.3706   5
   8  -8   2 2234.14 216.936  14
   8   8   2 2230.51 239.051   5
   8  -8   3 3579.88 269.053  14
   8   8   3 3627.82 302.998   5
   8   8   4 161.028 111.166   5
   8   8   5 181.416 108.918   5
   8   8   6 134.369 107.837   5
   8   8   7 7293.66 317.307   2
   8   8   7 7796.98 407.333   5
   8   8   8 1352.47 176.225   5
   8   8   8 1260.15 134.410   2
   8   8   9 1346.55 129.831   2
   8   8   9 1476.66 158.204   5
   8   8  10 1935.91 131.953   2
   8   8  10 1922.12 163.778   5
  -8   9  14 987.366 109.029   6
  -8   9  13 853.752 122.308   6
  -8   9  12 2294.69 207.146   6
  -8   9  11 1436.03 192.047   6
  -8   9  10 82.2893 85.5013   7
  -8   9  10 58.3453 88.2940   6
   8   9  -9 16959.6 522.320   4
  -8   9   9 17078.1 602.702   7
   8   9  -8 5473.37 310.814   4
  -8   9   8 4878.90 334.934   7
   8   9  -7 1359.90 163.054   4
  -8   9   7 1475.30 201.595   7
   8   9  -6 39.6998 59.5548  12
   8   9  -6 275.004 96.2814   4
  -8   9   6 67.3108 83.3006   7
   8  -9  -6-2.56125 71.7588  14
   8   9  -5 1239.71 166.472  12
  -8   9   5 1150.96 188.850   7
   8  -9  -5 1027.89 155.505  14
   8   9  -4 1239.33 165.605  12
  -8   9   4 1102.25 182.040   7
   8  -9  -4 1270.80 172.258  14
   8  -9  -3 8.93808 64.1734  14
   8   9  -3 55.0946 59.1035  12
  -8   9   3 199.262 114.114   7
   8   9  -2 4541.40 302.253  12
  -8   9   2 4812.83 345.877   7
   8  -9  -2 4399.95 306.091  14
   8  -9  -1 544.936 121.307  14
   8   9  -1 412.945 115.755   5
   8   9  -1 462.894 117.915  12
  -8   9   1 691.329 144.291   7
  -8   9   0 1767.97 219.876   7
   8  -9   0 1903.94 207.092  14
   8   9   0 2086.82 229.995   5
  -8   9  -1 1900.43 241.405   7
   8  -9   1 2202.35 225.864  14
   8   9   1 2454.16 249.822   5
   8  -9   2 3424.58 268.582  14
   8   9   2 3400.02 289.367   5
   8   9   3 1278.33 192.956   5
   8   9   4 1261.06 182.999   5
   8   9   5 406.250 123.381   5
   8   9   6 594.558 143.472   5
   8   9   7 374.958 110.962   5
   8   9   8 256.887 99.3850   5
   8   9   9 415.533 94.0053   5
   8   9  10 275.189 68.2041   5
  -8  10  13 464.880 92.6615   6
  -8  10  12-78.8532 70.8506   6
  -8  10  11 79.4396 81.4250   6
  -8  10  10 1865.20 213.492   6
   8  10  -9 1825.22 205.847   4
  -8  10   9 557.362 127.345   7
   8  10  -8 15214.6 491.199   4
  -8  10   8 14976.3 566.192   7
   8  10  -7 1693.87 177.348   4
  -8  10   7 1957.08 219.334   7
   8  10  -6 1174.99 153.317   4
  -8  10   6 964.057 166.445   7
   8  10  -5 509.805 110.835   4
  -8  10   5 449.412 129.702   7
   8  10  -4 13533.3 459.834   4
  -8  10   4 13982.5 575.223   7
  -8  10   3 734.255 159.327   7
   8  10  -2 7530.13 389.482  12
  -8  10   2 8136.58 439.707   7
   8 -10  -2 8054.48 420.496  14
  -8  10   1 1696.87 217.302   7
   8  10  -1 1585.19 195.925   5
  -8  10   0 9020.94 468.572   7
   8  10   0 9004.61 454.126   5
   8  10   1 98.4916 94.4853   5
  -8  10  -1-13.2545 94.4534   7
   8  10   2 335.272 129.183   5
  -8  10  -2 310.043 94.5507   7
   8  10   3 25.4666 91.3568   5
  -8  10  -3 112.770 87.3137   7
  -8  10  -4 1591.41 201.001   7
   8  10   4 1861.56 227.951   5
   8  10   5 403.549 133.261   5
  -8  10  -5 236.613 96.6252   7
  -8  10  -6 1617.77 188.651   7
   8  10   6 1903.81 217.163   5
   8  10   7 648.786 126.826   5
   8  10   8 86.2253 72.2164   5
   8  10   9 422.512 95.0732   5
  -8  11  12 2965.58 208.494   6
  -8  11  11 2994.55 229.508   6
  -8  11  10 423.576 113.861   6
  -8  11   9 28.7134 82.1414   7
  -8  11   9 82.4834 91.2931   6
   8  11  -8 3201.68 239.280   4
  -8  11   8 2938.00 256.248   7
   8  11  -7 3006.57 222.013   4
  -8  11   7 3091.98 274.160   7
   8  11  -6 905.091 142.267   4
  -8  11   6 472.859 140.024   7
   8  11  -5 3658.85 246.395   4
  -8  11   5 3777.85 297.686   7
   8  11  -4 192.652 80.5905   4
  -8  11   4 354.860 122.564   7
   8  11  -3 1647.84 162.662   4
  -8  11   3 1734.13 220.317   7
   8  11  -2 7188.78 329.568   4
  -8  11   2 7203.41 407.904   7
  -8  11   1 686.744 151.533   7
   8  11   0 1242.06 171.376   5
  -8  11   0 1476.22 198.857   7
  -8  11  -1 2587.98 246.343   7
   8  11   1 2450.06 243.676   5
   8  11   2 1021.81 159.805   5
  -8  11  -2 1158.84 182.970   7
   8  11   3 39.2207 88.4710   5
  -8  11  -3 86.7466 76.2391   7
  -8  11  -4 2802.56 244.094   7
   8  11   4 3380.66 278.334   5
   8  11   5 260.223 106.286   5
  -8  11  -5 271.705 84.1312   7
   8  11   6 2136.60 206.019   5
   8  11   7 607.692 112.486   5
   8  11   8 2251.61 183.293   5
  -8  12  11 259.996 78.9671   6
  -8  12  10 1548.02 172.094   6
  -8  12   9 359.919 109.972   6
  -8  12   8 3240.87 250.501   7
  -8  12   8 2997.57 258.899   6
   8  12  -7 1199.37 151.310   4
  -8  12   7 632.885 132.469   7
   8  12  -6 3396.91 229.648   4
  -8  12   6 3407.42 278.497   7
   8  12  -5 5111.80 280.292   4
  -8  12   5 4996.65 333.575   7
   8  12  -4 808.486 124.151   4
  -8  12   4 829.492 157.735   7
   8  12  -3 3125.69 217.007   4
  -8  12   3 3738.16 293.819   7
   8  12  -2 15714.2 476.336   4
  -8  12   2 15695.5 574.907   7
   8  12  -1 956.874 120.110   4
  -8  12   1 1253.33 180.317   7
  -8  12   0 209.735 96.3202   7
   8  12   1 201.228 88.6674   5
  -8  12  -1 438.911 114.890   7
  -8  12  -2 1201.78 163.736   7
   8  12   2 1481.90 187.336   5
   8  12   3 607.962 124.460   5
  -8  12  -3 658.798 117.717   7
   8  12   4 46.2890 76.5691   5
   8  12   5 105.196 81.8730   5
   8  12   6 825.847 128.205   5
   8  12   7 997.679 127.867   5
  -8  13  10 1764.40 155.957   6
  -8  13   9 260.612 87.2909   6
  -8  13   8 1796.20 203.059   7
  -8  13   8 2456.86 209.286   6
  -8  13   7 570.234 122.927   7
  -8  13   7 748.328 132.660   6
   8  13  -6 1998.85 166.660   4
  -8  13   6 2192.45 208.418   7
  -8  13   6 1965.64 198.191   6
   8  13  -5 447.865 106.712   4
  -8  13   5 357.934 119.995   7
   8  13  -4 206.203 83.6236   4
  -8  13   4-24.2345 87.3721   7
   8  13  -3 368.451 90.0714   4
  -8  13   3 224.347 97.1692   7
   8  13  -2 0.61880 60.6460   4
  -8  13   2 117.030 84.7911   7
   8  13  -1-45.1439 60.1951   4
  -8  13   1 129.726 91.4294   7
   8  13   0 227.370 61.4566   4
  -8  13   0 289.807 105.345   7
  -8  13  -1 238.895 94.4239   7
   8  13   2 778.024 124.924   5
  -8  13  -2 821.640 123.696   7
   8  13   3 7397.58 342.774   5
   8  13   4 263.054 90.0138   5
   8  13   5 37.1792 57.4621   5
   8  13   6 299.541 75.1390   5
  -8  14   8 244.445 70.8417   6
   8  14  -7 1807.34 154.084   4
  -8  14   7 1162.61 135.566   6
  -8  14   6 1418.17 154.640   7
  -8  14   6 1383.07 147.116   6
   8  14  -5 638.463 93.6548   4
  -8  14   5 591.094 111.088   7
  -8  14   5 509.345 100.774   6
   8  14  -4 3038.64 187.021   4
  -8  14   4 2233.82 198.515   7
   8  14  -3 554.786 95.0804   4
  -8  14   3 447.311 103.690   7
   8  14  -2 283.695 73.9885   4
  -8  14   2 189.262 80.2304   7
   8  14  -1 1309.62 127.350   4
  -8  14   1 1285.90 144.770   7
   8  14   0 1704.29 133.647   4
  -8  14   0 1881.25 171.831   7
  -8  14  -1 97.3400 55.5697   7
   8  14   3 6.95258 48.0087   5
   8  14   4 41.7999 48.9427   5
   8  15  -5 397.153 77.9224   4
  -8  15   5-0.08322 57.0920   7
   8  15  -4 2310.03 144.631   4
  -8  15   4 2441.84 177.057   7
   8  15  -3 695.673 91.2040   4
  -8  15   3 269.699 68.2387   7
   8  15  -2 287.244 64.2149   4
  -8  15   2 30.4856 49.8414   7
   8  15  -1 1578.15 117.294   4
  -8  15   1 1732.77 140.232   7
   8  15   0 515.289 71.7979   4
   9   0 -16 2199.82 154.078   3
   9   0 -15 66.2877 58.4536   3
   9   0 -14 136.099 77.3898   3
   9   0 -13 17.6218 62.5441   3
   9   0 -12-88.9999 86.9158  11
   9   0 -11-41.5264 78.8850  11
   9   0 -10 265.317 89.5010  11
   9   0  -9-34.9259 78.7571  11
   9   0  -8-50.8184 73.9666  12
   9   0  -8 45.6623 64.3313  11
   9   0  -7 0.83279 52.7750  12
   9   0  -6 541.177 110.799  12
   9   0  -5 46.6513 63.8369  12
   9   0  -4 1227.76 140.427  12
   9   0  -3 15.7594 56.2179  12
   9   0  -2 5937.70 282.914  12
   9   0  -1-1.08683 43.3008  12
   9   0  -1-31.8998 82.6875   1
   9   0   0 103.674 84.1787   1
   9   0   1 45.3902 63.0445   1
   9   0   2 8735.43 400.552   1
   9   0   3 324.833 97.2826   1
   9   0   3 321.040 85.0379   2
   9   0   4 87.0708 78.1535   1
   9   0   4 125.375 77.4511   2
   9   0   5 51.5856 73.9163   1
   9   0   5 33.2892 75.0200   2
   9   0   6 5330.52 308.835   2
   9   0   6 5426.21 339.772   1
   9   0   7-25.3306 68.2957   2
   9   0   8 11090.7 424.543   2
   9   0   9 52.0165 69.5019   2
   9   0  10 6555.43 286.814   2
   9   0  11 48.6091 51.4204   2
   9  -1 -16 928.078 94.9995   3
   9   1 -16 958.036 109.271   3
   9  -1 -15 67.8109 58.2113   3
   9   1 -15 36.2603 63.4855   3
   9  -1 -14 149.268 72.0467   3
   9   1 -14 15.0829 59.9451   3
   9  -1 -13 4337.05 267.028   3
   9   1 -13 4005.66 266.002   3
   9  -1 -12 278.250 102.975  11
   9   1 -12 383.865 116.408  11
   9  -1 -12 364.075 95.1048   3
   9  -1 -11 109.979 73.5232  11
   9   1 -11 176.307 103.214  11
   9  -1 -10 2444.66 229.281  11
   9   1 -10 2582.99 237.279  11
   9  -1  -9 111.125 85.6663  11
   9   1  -9 158.740 75.8496  11
   9   1  -8 4259.76 278.364  12
   9  -1  -8 4404.71 289.743  11
   9   1  -8 4034.39 280.261  11
   9  -1  -7 958.696 128.134  12
   9   1  -7 1108.82 140.973  12
   9   1  -6 167.971 83.9212  12
   9   1  -5 2173.96 192.172  12
   9   1  -4 2803.57 210.061  12
   9   1  -3 286.268 79.2453  12
   9   1  -2 1200.63 140.810  12
   9  -1  -1 180.167 82.4416   1
   9  -1   0 63.8500 63.2792   1
   9   1   0 18.9573 61.9592   1
   9   1   1 5925.30 322.456   1
   9  -1   1 5840.01 329.472   1
   9   1   2 47792.5 920.931   1
   9  -1   2 48845.5 950.945   1
   9  -1   3 5063.93 286.798   2
   9   1   3 5021.53 289.680   2
   9   1   3 4943.43 306.917   1
   9  -1   3 5461.53 330.621   1
   9  -1   4 12215.4 451.114   2
   9   1   4 12063.0 453.655   2
   9   1   4 12037.0 477.463   1
   9  -1   4 11777.0 493.156   1
   9  -1   5 1697.79 182.027   2
   9   1   5 1462.65 166.145   2
   9   1   5 1379.55 173.823   1
   9  -1   5 1475.22 191.218   1
   9   1   6 401.888 113.300   1
   9  -1   6 663.728 131.878   1
   9  -1   6 518.293 116.779   2
   9   1   6 617.691 124.605   2
   9  -1   7 99.2335 79.1612   2
   9   1   7 63.8840 79.2481   2
   9  -1   8 2350.42 206.125   2
   9   1   8 2328.61 205.472   2
   9  -1   9 683.435 115.321   2
   9   1   9 556.803 107.597   2
   9  -1  10 158.881 66.0756   2
   9   1  10 307.353 91.5257   2
   9  -1  11 2299.34 149.669   2
   9   1  11 2335.95 163.944   2
   9   2 -16 833.006 103.464   3
   9  -2 -15 1544.99 135.995   3
   9   2 -15 1376.56 146.172   3
   9  -2 -14 372.836 91.0537   3
   9   2 -14 363.349 97.1510   3
   9  -2 -13 75.8902 57.6476   3
   9   2 -13-24.7613 66.8496   3
   9   2 -12 36.2357 82.6027  11
   9  -2 -12-29.6375 53.7741   3
   9  -2 -11 419.354 114.261  11
   9   2 -11 526.107 123.993  11
   9  -2 -10 3798.42 278.041  11
   9   2 -10 3674.95 276.224  11
   9   2  -9 398.418 112.675  12
   9  -2  -9 342.776 107.698  11
   9   2  -9 297.367 103.029  11
   9   2  -8 3173.43 257.745  12
   9  -2  -8 3158.53 244.572  11
   9   2  -8 3296.40 257.604  11
   9   2  -7 4218.61 288.494  12
   9   2  -7 4394.54 287.151  11
   9   2  -6 2557.42 217.927  12
   9   2  -5 635.753 113.663  12
   9   2  -4 10402.5 410.037  12
   9   2  -3 63.2392 54.0988  12
   9   2  -2 96.8826 67.1517  12
   9  -2  -1 624.397 116.723   1
   9   2   0 12020.9 444.242   1
   9  -2   0 12842.7 478.446   1
   9   2   1 4546.10 281.274   1
   9  -2   1 5008.30 304.328   1
   9   2   2 63.9874 58.1126   1
   9  -2   2 126.150 76.7579   1
   9   2   3 777.177 159.611   5
   9   2   3 1063.99 148.252   1
   9  -2   3 758.595 130.496   1
   9  -2   3 856.288 126.901   2
   9   2   3 890.767 132.981   2
   9  -2   4 3878.47 250.314   2
   9   2   4 3823.48 262.093   2
   9   2   4 3674.63 265.800   1
   9  -2   4 4038.48 295.133   1
   9   2   4 3468.89 292.396   5
   9  -2   5 450.623 113.374   1
   9  -2   5 582.286 113.051   2
   9   2   5 422.445 112.560   2
   9  -2   6 904.085 140.133   2
   9   2   6 785.207 139.836   2
   9  -2   7 72.0532 68.7912   2
   9   2   7 3.10528 67.8296   2
   9  -2   8 2054.46 183.000   2
   9   2   8 1894.56 191.246   2
   9  -2   9 731.159 110.328   2
   9   2   9 722.637 122.384   2
   9  -2  10 665.200 95.3355   2
   9   2  10 697.703 117.133   2
   9   2  11 1524.60 135.444   2
   9   3 -16 211.359 62.2804   3
   9   3 -15 1230.12 135.589   3
   9   3 -14 2169.09 189.488   3
   9   3 -13 206.336 88.5277   3
   9   3 -12 2314.26 223.010  11
   9  -3 -11-38.1359 66.7144  11
   9   3 -11 112.440 97.0760  11
   9  -3 -10 483.477 106.704  11
   9   3 -10 366.515 105.647  11
   9   3  -9 1640.28 188.555  12
   9  -3  -9 1968.65 198.156  11
   9   3  -9 1918.44 204.991  11
   9   3  -8 1222.73 163.801  12
   9  -3  -8 1372.72 158.534  11
   9   3  -8 1526.86 182.235  11
   9   3  -7 2250.28 208.470  12
   9   3  -7 2128.80 210.769  11
   9   3  -6 3923.81 271.954  12
   9   3  -5 1314.82 162.156  12
   9   3  -4 1480.51 164.653  12
   9   3  -3 2282.76 202.494  12
   9   3  -2 89.9753 76.2424  12
   9  -3  -1 74.7375 71.0168   1
   9  -3   0 333.492 98.0701   1
   9   3   1 5899.53 310.187   1
   9  -3   1 6173.69 346.597   1
   9   3   2 2446.32 205.087   2
   9   3   2 2385.35 205.487   1
   9  -3   2 2541.86 231.196   1
   9   3   2 2424.99 249.260   5
   9   3   3 434.578 116.251   5
   9  -3   3 656.604 130.758   1
   9  -3   3 687.101 113.637   2
   9   3   3 565.414 115.128   2
   9  -3   4 2169.16 190.638   2
   9   3   4 2147.04 203.374   2
   9  -3   4 2227.93 229.763   1
   9   3   4 1854.77 223.482   5
   9   3   5 81.3668 83.3246   5
   9  -3   5 108.074 86.4214   1
   9  -3   5 45.3581 53.8008   2
   9   3   5 131.933 82.9060   2
   9  -3   6 14071.9 465.309   2
   9   3   6 14509.8 511.209   2
   9   3   6 12841.8 548.457   5
   9  -3   7 576.300 110.010   2
   9   3   7 586.564 124.474   2
   9   3   8 516.572 109.560   2
   9   3   9 34.9341 70.4988   2
   9   3  10 92.3706 65.1594   2
   9   3  11 47.1419 48.5683   2
   9   4 -16 0.89256 44.1978   3
   9   4 -15 162.936 75.8425   3
   9   4 -14 1058.47 138.693   3
   9   4 -13 41.5482 76.3693   3
   9   4 -12 171.380 96.2537  11
   9   4 -11 23.5427 77.7420  11
   9  -4 -10 9343.22 410.452  11
   9   4 -10 9199.87 429.414  11
   9   4  -9 3064.33 259.508  12
   9  -4  -9 3573.50 257.581  11
   9   4  -9 3143.91 258.418  11
   9   4  -8 2427.04 232.048  12
   9   4  -8 2348.59 222.136  11
   9   4  -7 41.0599 77.1851  12
   9   4  -7-1.76285 67.8602  11
   9   4  -6 257.785 99.9419  12
   9   4  -5 3589.97 263.255  12
   9   4  -4 4896.40 303.891  12
   9   4  -3 2206.66 207.087  12
   9   4  -2 7015.52 357.256  12
   9  -4  -1 6695.51 350.934   1
   9  -4   0 7778.69 384.401   1
   9   4   1 55.1286 76.1890   5
   9  -4   1-24.2359 79.0744   1
   9   4   1 39.5336 62.6488   2
   9   4   2 300.536 98.1523   5
   9  -4   2 324.409 106.653   1
   9   4   2 378.919 97.8913   2
   9   4   3 17.2248 83.0273   5
   9  -4   3 72.0539 88.6871   1
   9   4   3 65.7493 65.2713   2
   9   4   4 32.6524 85.3739   5
   9  -4   4 65.8321 87.8596   1
   9   4   4 104.647 76.1090   2
   9   4   5 5.01771 81.9218   5
   9  -4   5 47.2748 79.3661   1
   9   4   5 159.863 83.0257   2
   9   4   6-17.0765 90.3330   5
   9   4   6 288.957 104.991   2
   9   4   7 72.5675 70.7137   5
   9   4   7 221.143 99.7572   2
   9   4   8 175.052 92.3666   2
   9   4   9-8.99177 69.9625   2
   9   4  10 571.970 105.031   2
   9   4  11-46.9345 45.6270   2
   9   5 -15 148.986 61.0248   3
   9   5 -14 3034.69 209.509   3
   9   5 -13 1389.09 159.069   3
   9   5 -12 1039.83 143.894  11
   9   5 -11 768.735 134.796  11
   9   5 -10 5629.03 334.308  11
   9   5  -9 1305.18 180.010  12
   9   5  -9 1270.65 168.182  11
   9   5  -8 1697.13 205.413  12
   9   5  -8 1547.22 182.742  11
   9   5  -7 858.549 152.822  12
   9   5  -7 909.577 148.067  11
   9   5  -6 548.569 116.384  12
   9   5  -6 621.203 129.517  11
  -9   5   6 565.141 129.217   7
   9   5  -5 1921.19 204.463  12
   9   5  -4 9663.18 431.953  12
   9   5  -3 5644.99 329.515  12
   9   5  -2 1294.97 167.717  12
   9  -5  -1 2330.20 213.495   1
   9   5   0 1098.73 177.171   5
   9   5   0 1170.15 140.071   2
   9  -5   0 1425.83 172.120   1
   9   5   1-38.0743 94.5579   5
   9  -5   1 0.97090 70.2471   1
   9   5   1 120.800 70.6829   2
   9   5   2-20.1105 90.1394   5
   9  -5   2 45.1027 73.6791   1
   9   5   2 132.873 78.6401   2
   9   5   3 60.3692 79.7116   5
   9  -5   3 121.166 67.0626   1
   9   5   3 179.220 77.4291   2
   9   5   4 1206.60 185.812   5
   9   5   4 1435.65 174.051   2
   9  -5   4 1253.88 170.973   1
   9   5   5 223.153 97.3136   5
   9   5   5 191.743 90.2817   2
   9   5   6 642.815 137.058   5
   9   5   6 711.975 130.375   2
   9   5   7 896.876 153.484   5
   9   5   7 1098.40 148.136   2
   9   5   8-79.0886 80.0511   5
   9   5   8 75.8972 81.0214   2
   9   5   9 189.495 74.4513   2
   9   5  10 339.238 79.3955   2
   9   5  11 300.297 66.0589   2
   9   6 -15 468.456 77.7122   3
   9   6 -14-14.1312 51.9732   3
   9   6 -13 353.139 88.3566   3
   9   6 -12 65.3302 60.7111  11
  -9   6  12 110.835 77.4367   6
   9   6 -12-10.1424 62.4107   3
   9   6 -11 4196.13 272.177  11
   9   6 -10 131.324 81.7706  11
   9   6  -9 3366.56 258.557  11
   9   6  -8 6297.50 379.936  12
   9   6  -8 6298.57 348.474  11
  -9   6   8 5855.00 346.218   7
   9   6  -7 1673.92 201.749  12
   9   6  -7 1600.74 177.493  11
  -9   6   7 1760.12 198.490   7
   9   6  -6 59.0832 77.1749  12
   9   6  -6 175.189 82.7648  11
  -9   6   6 36.7968 68.7386   7
   9   6  -5 2890.30 255.943  12
  -9   6   5 2361.97 233.709   7
   9   6  -4 4480.42 301.149  12
  -9   6   4 4330.01 310.856   7
   9   6  -3 5576.68 334.946  12
  -9   6   3 5555.34 358.684   7
   9   6  -2 713.381 156.052   5
   9   6  -2 667.807 133.389  12
   9   6  -1 181.772 108.092   5
   9  -6  -1 177.502 75.0919   1
   9   6   0 225.832 104.034   5
   9   6   0 216.463 79.4048   2
   9  -6   0 212.425 86.0922   1
   9   6   1 490.219 120.744   5
   9  -6   1 507.208 109.487   1
   9   6   1 450.205 98.0763   2
   9   6   2 2655.87 213.484   2
   9  -6   2 2712.19 238.801   1
   9   6   2 2321.74 254.155   5
   9   6   3 620.698 137.197   5
   9  -6   3 700.305 129.447   1
   9   6   3 737.832 118.031   2
   9   6   4 1125.28 192.479   5
   9   6   4 1321.38 162.672   2
   9   6   5 902.259 169.602   5
   9   6   5 1081.42 145.005   2
   9   6   6 8471.68 377.374   2
   9   6   6 8343.12 449.480   5
   9   6   7 154.084 90.2693   5
   9   6   7 236.370 90.5565   2
   9   6   8 1275.22 145.828   2
   9   6   8 1248.20 172.779   5
   9   6   9 71.1181 57.5254   2
   9   6  10 48.0093 43.3820   2
   9   7 -14 791.402 99.9312   3
   9   7 -13 56.0980 53.6129   3
  -9   7  12 107.404 76.4925   6
   9   7 -12 33.3453 57.4688   3
  -9   7  11 1646.35 204.318   6
   9   7  -9 1003.01 143.040  11
  -9   7   9 1082.05 155.363   7
   9   7  -8 915.972 144.593  11
  -9   7   8 903.214 150.159   7
   9   7  -7 799.130 149.205  12
   9   7  -7 731.126 133.864  11
  -9   7   7 662.776 139.583   7
   9  -7  -7 758.907 141.913  14
   9   7  -6 580.428 129.024  12
   9   7  -6 506.457 114.908  11
  -9   7   6 585.389 140.488   7
   9  -7  -6 735.220 132.912  14
   9   7  -5 470.320 121.862  12
  -9   7   5 504.297 108.686   7
   9  -7  -5 525.112 110.838  14
   9   7  -4 323.788 105.982  12
  -9   7   4 178.493 90.6762   7
   9  -7  -4 280.102 94.9232  14
   9   7  -3 943.386 162.042  12
  -9   7   3 747.653 155.215   7
   9   7  -2-53.4176 80.7253   5
   9   7  -2 98.7783 80.6883  12
  -9   7   2 12.7250 76.5745   7
   9   7  -1 4271.96 331.726   5
   9  -7   0 2039.09 202.224   1
   9   7   0 2022.04 238.618   5
   9  -7   1 996.458 148.046   1
   9   7   1 931.957 173.871   5
   9  -7   2 2638.36 234.768   1
   9   7   2 2931.19 284.762   5
   9   7   3 175.398 114.861   5
   9   7   3 137.912 77.2213   2
   9   7   4 1809.50 177.396   2
   9   7   4 2217.39 244.779   5
   9   7   5-10.0352 101.373   5
   9   7   5 59.7925 72.1583   2
   9   7   6 2741.45 210.703   2
   9   7   6 2893.76 261.561   5
   9   7   7 3800.28 232.534   2
   9   7   7 3987.96 294.386   5
   9   7   8 472.759 110.716   5
   9   7   8 481.879 92.6054   2
   9   7   9 571.800 101.367   5
   9   7   9 780.944 100.508   2
   9   7  10 7.34876 39.0088   2
   9   8 -14 743.959 81.9598   3
  -9   8  13 880.785 116.704   6
   9   8 -13 782.028 99.0566   3
  -9   8  12 2.83792 63.9272   6
   9   8 -12 88.1332 51.0818   3
  -9   8  11 898.236 150.193   6
   9   8 -11 695.707 106.857   3
  -9   8  10 1017.04 157.263   7
  -9   8   9 173.189 90.4372   7
  -9   8   8 309.500 112.008   7
  -9   8   7 1363.92 178.300   7
  -9   8   6 6994.90 406.440   7
   9   8  -5 1209.26 168.984  12
  -9   8   5 897.382 155.880   7
   9  -8  -5 1056.19 159.931  14
   9   8  -4 271.361 92.1523  12
  -9   8   4 243.645 102.938   7
   9  -8  -4 232.242 94.8845  14
   9   8  -3 212.187 92.0982  12
  -9   8   3 151.980 104.899   7
   9  -8  -3 32.5656 62.8234  14
   9  -8  -2 71.9727 70.9818  14
   9   8  -2 76.3491 74.4257   5
   9   8  -2 126.809 94.9860  12
  -9   8   2 68.3487 90.2675   7
   9   8  -1 204.827 100.528   5
   9   8  -1 283.525 120.918  12
  -9   8   1 278.884 122.688   7
   9   8   0 505.742 140.781   5
   9   8   1 3149.42 288.606   5
   9   8   2 1291.00 197.443   5
   9   8   3 610.753 155.374   5
   9   8   4 134.738 108.801   5
   9   8   5 387.229 125.864   5
   9   8   6 6.49990 83.6669   5
   9   8   6 0.92495 49.4041   2
   9   8   7 3735.89 212.300   2
   9   8   7 3818.91 277.124   5
   9   8   8 1716.98 137.783   2
   9   8   8 1443.71 162.518   5
   9   8   9 100.981 64.3051   5
   9   8   9 221.162 53.9093   2
  -9   9  13 555.618 92.8803   6
  -9   9  12 5207.14 289.451   6
  -9   9  11 10678.0 445.233   6
  -9   9  10 7158.64 366.691   7
  -9   9   9 2619.08 236.079   7
  -9   9   8 1398.20 184.010   7
  -9   9   7 1086.58 165.677   7
  -9   9   6 158.164 102.001   7
  -9   9   5 611.365 143.429   7
  -9   9   4 668.262 159.833   7
  -9   9   3 302.685 125.527   7
   9   9  -2 167.767 95.2591   5
  -9   9   2 236.776 102.026   7
   9   9  -1-72.4800 76.1627   5
  -9   9   1-24.1303 94.3258   7
   9   9   0 14.3757 82.1772   5
  -9   9   0 141.116 100.316   7
  -9   9  -1 2626.85 265.063   7
   9   9   1 2896.76 272.038   5
   9   9   2 64.8319 111.516   5
  -9   9  -2-93.1290 106.791   7
   9   9   3 1503.07 208.403   5
   9   9   4 73.4962 92.0099   5
   9   9   5 73.2252 90.3706   5
   9   9   6 506.689 126.824   5
   9   9   7 171.083 86.0963   5
  -9   9  -8 2613.91 177.766   7
   9   9   8 3699.93 244.522   5
  -9  10  12 267.847 82.6549   6
  -9  10  11 1094.44 147.278   6
  -9  10  10 393.358 108.149   6
  -9  10   9 196.575 86.8871   7
   9  10  -8 1813.98 194.334   4
  -9  10   8 1315.13 177.819   7
  -9  10   7 508.759 131.483   7
  -9  10   6 7733.03 412.500   7
  -9  10   5 109.355 109.851   7
  -9  10   4 84.0092 94.3394   7
  -9  10   3 2230.69 245.542   7
  -9  10   2-71.0426 92.5896   7
   9  10  -1 167.916 89.2175   5
  -9  10   1 251.489 122.958   7
   9  10   0 1423.61 196.156   5
  -9  10   0 1870.59 223.755   7
   9  10   1 400.704 122.174   5
  -9  10  -1 189.852 110.825   7
   9  10   2 178.791 101.804   5
  -9  10  -2 177.286 107.867   7
   9  10   3 1064.02 171.794   5
  -9  10  -3 1267.98 179.936   7
   9  10   4 190.326 106.112   5
  -9  10  -4 108.471 77.7613   7
   9  10   5 349.439 109.422   5
  -9  10  -5 360.568 104.074   7
   9  10   6 546.285 123.079   5
  -9  10  -6 409.961 100.654   7
   9  10   7 347.146 91.0362   5
   9  10   8 295.808 75.6835   5
  -9  11  11 1479.69 156.554   6
  -9  11  10 5067.65 300.853   6
  -9  11   9 546.449 121.163   7
  -9  11   9 490.791 119.469   6
  -9  11   8 232.970 102.311   7
   9  11  -7 726.427 132.720   4
  -9  11   7 259.229 122.382   7
   9  11  -6 761.062 119.643   4
  -9  11   6 710.342 134.582   7
  -9  11   5 6117.64 369.348   7
  -9  11   4 92.1425 120.748   7
  -9  11   3 1705.94 210.603   7
  -9  11   2 1086.34 179.577   7
  -9  11   1 755.400 158.778   7
  -9  11   0 8217.60 425.130   7
   9  11   0 7716.49 407.458   5
   9  11   1 140.365 84.0564   5
  -9  11  -1 124.263 105.051   7
  -9  11  -2 1686.24 194.241   7
   9  11   2 1539.34 196.686   5
   9  11   3 1079.81 163.126   5
  -9  11  -3 1113.86 157.259   7
   9  11   4-5.73845 81.2320   5
  -9  11  -4-7.67078 69.0420   7
   9  11   5-139.684 86.1300   5
  -9  11  -5 63.7743 65.7048   7
   9  11   6 2145.21 186.833   5
   9  11   7 491.911 92.8518   5
  -9  12  10 158.091 73.5691   6
  -9  12   9 141.260 80.5966   6
  -9  12   8 3.70988 76.2476   7
  -9  12   8 54.7703 74.7177   6
   9  12  -7 930.940 136.963   4
  -9  12   7 398.270 117.596   7
   9  12  -6 1918.70 160.222   4
  -9  12   6 1730.03 188.803   7
   9  12  -5 1022.82 121.013   4
  -9  12   5 1094.00 158.229   7
  -9  12   4 6954.48 372.213   7
  -9  12   3 31.1561 89.1660   7
  -9  12   2 201.309 98.3235   7
  -9  12   1 588.036 134.481   7
   9  12   0 27.3804 62.4668   5
  -9  12   0 60.2358 84.6988   7
  -9  12  -1 4930.93 304.135   7
   9  12   1 4842.55 297.882   5
   9  12   2 504.135 114.000   5
  -9  12  -2 535.445 112.266   7
   9  12   3 63.5466 72.6133   5
  -9  12  -3 58.9709 60.7229   7
   9  12   4 111.829 73.5190   5
  -9  12  -4 100.184 56.9557   7
   9  12   5 462.156 100.324   5
  -9  13   8 62.9531 56.4498   6
  -9  13   7 787.630 127.606   7
  -9  13   7 648.422 112.621   6
  -9  13   6 56.5268 73.6666   7
  -9  13   6 170.757 76.9649   6
   9  13  -5 325.245 88.2084   4
  -9  13   5 257.311 98.5259   7
  -9  13   4 339.545 108.211   7
  -9  13   3 3294.13 242.769   7
  -9  13   2 76.9916 82.3003   7
  -9  13   1 4022.85 257.985   7
  -9  13   0 5763.87 298.631   7
  -9  13  -1 4625.46 255.490   7
  -9  13  -2 449.687 92.4417   7
  -9  13  -3 2536.25 166.558   7
   9  13   3 2125.59 176.290   5
   9  13   4 2043.43 168.267   5
  -9  14   6 986.269 123.120   7
  -9  14   6 882.228 110.771   6
   9  14  -5 4863.04 196.197   4
  -9  14   5 4512.10 239.559   7
  -9  14   4 296.540 82.7189   7
  -9  14   3 1656.79 156.195   7
  -9  14   2 3413.31 213.816   7
  -9  14   1 304.022 78.7575   7
  -9  14   0 507.359 89.1878   7
  -9  14  -1 2804.22 171.103   7
  10   0 -15 35.7117 53.5284   3
  10   0 -14 725.563 110.403   3
  10   0 -13 67.2232 71.9504   3
  10   0 -12 511.281 117.449  11
  10   0 -11 24.9944 81.7509  11
  10   0 -10 4599.82 313.497  11
  10   0  -9 12.3546 73.0571  11
  10   0  -8 9559.64 417.180  12
  10   0  -8 9680.30 436.122  11
  10   0  -7-12.9714 56.8408  12
  10   0  -7 65.5048 72.6396  11
  10   0  -6 2895.00 241.433  11
  10   0  -5-7.39321 70.0817   2
  10   0  -4 15649.2 521.321   2
  10   0  -1-16.0015 56.7519   2
  10   0   0 3447.68 245.372   2
  10   0   0 3624.30 271.191   1
  10   0   1 450.192 109.791   2
  10   0   1 217.269 88.1871   1
  10   0   2 42416.9 852.080   2
  10   0   2 42336.7 919.256   1
  10   0   3 253.500 99.4983   1
  10   0   3 72.0910 74.3275   2
  10   0   4 23.7628 60.9690   1
  10   0   4 114.128 77.9044   2
  10   0   5-86.6966 76.9444   2
  10   0   6 60.4153 70.8698   2
  10   0   7-5.53433 71.8773   2
  10   0   8 106.156 68.6400   2
  10   0   9-11.8583 49.7557   2
  10   0  10 4033.00 204.312   2
  10  -1 -15 397.248 74.5884   3
  10   1 -15 486.946 87.5965   3
  10  -1 -14 9.84554 56.3633   3
  10   1 -14 52.8171 69.0244   3
  10  -1 -13 1129.25 138.616   3
  10   1 -13 1238.24 153.437   3
  10  -1 -12 58.4462 72.1416  11
  10   1 -12 39.8685 92.2779  11
  10  -1 -12 197.005 73.2339   3
  10  -1 -11-74.4282 83.3590  11
  10   1 -11 64.7886 81.3165  11
  10  -1 -10 1811.05 195.131  11
  10   1 -10 1722.40 202.807  11
  10  -1  -9 1005.29 150.576  11
  10   1  -9 872.984 148.251  11
  10   1  -8 2923.31 234.832  12
  10  -1  -8 2998.19 242.221  11
  10   1  -8 2992.98 249.038  11
  10   1  -7 675.446 126.959  12
  10  -1  -7 810.649 139.126  11
  10   1  -7 789.703 133.150  11
  10   1  -6 1043.52 141.693  12
  10  -1  -6 1045.34 149.594  11
  10   1  -6 958.620 151.113  11
  10   1  -5 3910.31 261.594  12
  10  -1  -5 3543.54 260.365  11
  10   1  -5 3417.85 257.376   2
  10  -1  -4 1929.33 186.737   2
  10   1  -4 2042.36 196.766   2
  10   1  -4 2033.86 185.461  12
  10   1  -3 501.210 109.016  12
  10   1  -3 496.824 105.115   2
  10   1  -2 1305.60 157.919   2
  10   1  -2 1358.22 157.890  12
  10  -1  -1 1599.68 170.657   2
  10   1  -1 1723.18 178.155   2
  10   1  -1 1474.27 161.192  12
  10  -1   0 13359.3 471.979   2
  10   1   0 13559.7 482.902   2
  10  -1   0 14157.8 527.590   1
  10  -1   1 6359.62 330.855   2
  10   1   1 5962.38 324.377   2
  10   1   1 6278.83 347.958   1
  10  -1   1 6195.91 360.360   1
  10  -1   2 13957.6 487.098   2
  10   1   2 13789.6 490.664   2
  10   1   2 13605.2 517.678   1
  10  -1   2 14142.6 542.302   1
  10  -1   3 3683.80 259.904   2
  10   1   3 3561.59 258.804   2
  10   1   3 3634.99 272.512   1
  10  -1   3 3681.03 280.686   1
  10  -1   4 1941.64 192.428   2
  10   1   4 2041.21 205.957   2
  10   1   4 2039.33 214.106   1
  10  -1   4 2005.76 213.477   1
  10  -1   5 6.06810 70.7355   2
  10   1   5 72.8297 73.4336   2
  10  -1   6 62.3285 65.2600   2
  10   1   6-99.6507 73.0243   2
  10  -1   7 454.702 99.1230   2
  10   1   7 343.223 98.4054   2
  10  -1   8 860.793 119.044   2
  10   1   8 828.293 131.722   2
  10  -1   9 56.5525 61.7903   2
  10   1   9 44.9064 70.2179   2
  10  -1  10 457.976 74.6332   2
  10   1  10 324.684 73.1817   2
  10   2 -15 66.7863 49.2071   3
  10   2 -14 1635.95 156.223   3
  10  -2 -13 2550.38 186.625   3
  10   2 -13 2439.10 209.388   3
  10   2 -12 54.5822 89.4552  11
  10  -2 -12 54.9044 59.7953   3
  10  -2 -11 1553.24 178.575  11
  10   2 -11 1548.41 193.491  11
  10  -2 -10 3080.28 248.316  11
  10   2 -10 3206.93 262.803  11
  10   2  -9 4881.04 317.019  12
  10  -2  -9 4451.37 294.513  11
  10   2  -9 4583.61 312.446  11
  10   2  -8 309.815 103.617  12
  10  -2  -8 154.084 71.4799  11
  10   2  -8 260.725 104.605  11
  10   2  -7 474.336 108.407  12
  10  -2  -7 328.826 96.8598  11
  10   2  -7 431.764 117.284  11
  10   2  -6 16381.7 562.573  12
  10  -2  -6 16341.0 534.641  11
  10   2  -6 16184.6 563.985  11
  10   2  -5 2040.46 198.350  12
  10  -2  -5 2310.68 208.749  11
  10   2  -5 2008.68 198.380   2
  10   2  -4 7051.79 352.059   2
  10   2  -4 6936.14 354.644  12
  10  -2  -4 6879.19 348.686   2
  10  -2  -3 8654.48 383.239   2
  10   2  -3 9228.25 396.599   2
  10   2  -3 8965.48 395.792  12
  10  -2  -2 15595.5 506.587   2
  10   2  -2 14737.1 499.573   2
  10   2  -2 14932.8 507.634  12
  10   2  -1 303.529 90.9823  12
  10  -2  -1 305.455 89.5253   2
  10   2  -1 300.544 97.2677   2
  10  -2  -1 198.585 79.2950   1
  10  -2   0 12350.7 455.079   2
  10   2   0 12585.7 472.002   2
  10  -2   0 12817.8 505.875   1
  10  -2   1 3953.56 262.724   2
  10   2   1 3874.86 266.000   2
  10  -2   1 3834.80 289.911   1
  10  -2   2 5315.81 303.415   2
  10   2   2 5529.52 320.623   2
  10   2   2 5034.96 313.234   1
  10  -2   2 5430.82 343.886   1
  10  -2   3 1516.71 168.197   2
  10   2   3 1584.00 183.589   2
  10   2   3 1326.03 169.000   1
  10  -2   3 1461.92 188.667   1
  10  -2   4 160.474 77.3783   2
  10   2   4 142.583 86.5986   2
  10  -2   5 1097.09 144.265   2
  10   2   5 1056.86 154.198   2
  10  -2   6 454.416 104.783   2
  10   2   6 534.028 114.576   2
  10  -2   7 140.711 74.7899   2
  10   2   7 177.412 90.4730   2
  10  -2   8 1612.07 155.107   2
  10   2   8 1727.18 165.896   2
  10  -2   9 1718.92 140.904   2
  10   2   9 1748.19 163.218   2
  10   2  10 52.9538 49.1334   2
  10   3 -15 135.782 56.6031   3
  10   3 -14 4822.38 261.272   3
  10   3 -13 1071.48 145.688   3
  10   3 -12 130.075 85.7123  11
  10  -3 -11-45.1593 79.8472  11
  10   3 -11 87.6841 85.2358  11
  10  -3 -10 1003.97 148.111  11
  10   3 -10 938.469 155.781  11
  10  -3  -9 11799.7 467.588  11
  10   3  -9 11441.4 488.145  11
  10   3  -8 2641.53 244.807  12
  10  -3  -8 2468.10 216.892  11
  10   3  -8 2655.20 239.943  11
  10   3  -7 540.680 126.847  12
  10  -3  -7 589.133 116.626  11
  10   3  -7 670.660 136.953  11
  10   3  -6-31.8501 65.5085  12
  10   3  -6-26.1755 69.5966  11
  10   3  -5 5407.04 323.334  12
  10   3  -5 4870.44 297.561   2
  10   3  -4 87.6570 74.9528  12
  10   3  -4 199.485 95.9897   2
  10  -3  -3 1541.95 166.521   2
  10   3  -3 1582.28 174.047   2
  10   3  -3 1463.31 172.440  12
  10  -3  -2 2671.30 213.054   2
  10   3  -2 2521.26 216.486   2
  10   3  -2 2462.56 217.813  12
  10  -3  -1 3174.98 233.119   2
  10   3  -1 3477.64 249.540   2
  10   3  -1 3258.75 253.503  12
  10  -3  -1 3410.72 267.327   1
  10  -3   0 19809.0 567.805   2
  10   3   0 20493.7 596.794   2
  10  -3   0 20480.4 646.362   1
  10  -3   1 309.554 98.9867   1
  10  -3   1 449.715 103.716   2
  10   3   1 385.334 105.338   2
  10  -3   2 2813.50 220.031   2
  10   3   2 2885.65 236.252   2
  10  -3   2 2687.84 246.740   1
  10  -3   3 8754.29 379.401   2
  10   3   3 8746.55 401.076   2
  10  -3   3 8640.48 440.209   1
  10  -3   4 9303.10 387.405   2
  10   3   4 9720.26 422.871   2
  10  -3   5 1427.55 155.575   2
  10   3   5 1302.87 168.168   2
  10  -3   6 312.395 85.0315   2
  10   3   6 366.508 116.849   2
  10   3   7 38.9128 80.5533   2
  10   3   8 1043.40 134.801   2
  10   3   9 4089.91 226.435   2
  10   3  10 98.3424 52.8297   2
  10   4 -15 30.9102 44.9374   3
  10   4 -14 434.284 95.8781   3
  10   4 -13 221.164 80.9487   3
  10   4 -12 5737.30 322.968  11
  10   4 -11 7036.29 369.604  11
  10  -4 -10 4586.89 285.588  11
  10   4 -10 4579.21 309.809  11
  10   4  -9 1940.60 214.029  11
  10   4  -8 2111.61 219.011  12
  10   4  -8 2059.37 215.460  11
  10   4  -7 3197.38 275.928  12
  10   4  -7 3207.46 264.726  11
  10   4  -6 3966.24 291.432  12
  10   4  -6 4027.33 288.335  11
  10   4  -5 981.472 147.810  12
  10   4  -5 770.870 132.589   2
  10   4  -4 9274.84 406.916   2
  10   4  -4 9801.12 442.794  12
 -10   4   4 10051.4 458.856   7
  10   4  -3 7602.61 360.881   2
  10   4  -3 7581.13 388.676  12
  10  -4  -3 7655.44 358.164   2
  10  -4  -2 14278.7 480.448   2
  10   4  -2 14917.1 504.197   2
  10   4  -2 14778.9 535.922  12
  10   4  -1 705.026 133.372  12
  10  -4  -1 688.701 117.001   2
  10   4  -1 809.224 129.299   2
  10  -4  -1 731.423 132.286   1
  10   4   0 2395.39 216.528   2
  10  -4   0 2523.03 237.590   1
  10   4   1 3956.18 269.894   2
  10  -4   1 3786.48 284.448   1
  10   4   2 448.566 144.749   5
  10  -4   2 481.310 127.531   1
  10   4   2 612.349 122.217   2
  10   4   3 162.386 100.844   5
  10   4   3 405.194 112.247   2
  10   4   4-16.8309 91.4239   5
  10   4   4 49.3182 71.5712   2
  10   4   5 320.889 97.3264   2
  10   4   6 2715.89 228.609   2
  10   4   7 141.415 69.7168   2
  10   4   8 422.031 94.7180   2
  10   4   9 1058.57 124.263   2
  10   4  10 181.042 57.3400   2
  10   5 -15 4444.82 202.849   3
  10   5 -14 1644.77 146.176   3
  10   5 -13 212.143 87.8282   3
  10   5 -12 238.203 84.2398  11
  10   5 -11 1625.85 176.378  11
  10   5 -10 214.201 91.9880  11
  10   5  -9 3505.84 264.310  11
  10   5  -8 65.9110 78.2429  11
  10   5  -7 2014.42 216.516  12
  10   5  -7 1776.25 203.988  11
  10   5  -6 2301.59 229.606  12
  10   5  -6 2225.19 218.145  11
  10   5  -5 50.4443 76.8595  12
 -10   5   5 49.1557 67.5061   7
  10   5  -4 2420.37 228.363  12
 -10   5   4 2500.16 238.873   7
  10   5  -4 2118.80 200.913   2
  10   5  -3 3064.26 235.807   2
  10   5  -3 3020.82 252.272  12
 -10   5   3 2802.16 262.700   7
  10   5  -2 2652.84 219.717   2
  10   5  -2 2672.93 238.682  12
  10   5  -1 1973.61 193.661   2
  10   5  -1 1923.05 203.667  12
  10   5   0 1674.51 181.028   2
  10  -5   0 1595.50 187.886   1
  10   5   1 1116.52 191.999   5
  10   5   1 1278.50 158.638   2
  10  -5   1 1374.30 177.372   1
  10   5   2 2324.67 208.467   2
  10  -5   2 2585.79 237.875   1
  10   5   2 2190.58 256.873   5
  10   5   3 73.6689 87.6911   5
  10   5   3 25.4418 66.4435   2
  10   5   4-86.3949 103.132   5
  10   5   4 122.877 72.8216   2
  10   5   5 3288.14 247.287   2
  10   5   5 3127.52 284.883   5
  10   5   6 409.537 102.820   2
  10   5   7 4694.39 263.653   2
  10   5   8 44.0773 58.1028   2
  10   5   9 4871.35 229.919   2
  10   6 -14 358.212 76.9574   3
  10   6 -13 5.45636 51.2976   3
  10   6 -12 755.197 111.369  11
  10   6 -12 713.128 116.547   3
  10   6 -11-24.6434 60.9750  11
  10   6 -10 5088.89 302.313  11
  10   6  -9 259.866 102.120  11
  10   6  -8 327.305 103.917  11
  10   6  -7 84.6166 78.5454  11
 -10   6   7 109.254 74.6257   7
  10   6  -6 102.111 94.8670  12
  10   6  -6 65.6066 86.9057  11
 -10   6   6 66.5081 75.4471   7
  10   6  -5 907.257 149.956  12
 -10   6   5 976.034 161.679   7
  10   6  -4 5254.95 338.469  12
 -10   6   4 5022.19 349.895   7
  10   6  -3 3816.07 293.721  12
 -10   6   3 3459.70 292.278   7
  10   6  -2 184.538 77.4795  12
  10   6  -2 270.170 79.3780   2
 -10   6   2 274.011 111.566   7
  10   6  -1-14.9374 66.1648  12
  10   6  -1 94.3549 76.6192   2
  10   6   0 13.6574 92.4207   5
  10   6   0 121.260 76.1811   2
  10  -6   0 122.411 77.4944   1
  10   6   1 258.103 110.780   5
  10   6   1 286.595 86.5679   2
  10   6   2 1456.48 208.474   5
  10   6   2 1491.46 171.573   2
  10   6   3-64.5491 90.4616   5
  10   6   3-22.3962 67.1181   2
  10   6   4 8833.98 382.115   2
  10   6   4 8578.00 461.746   5
  10   6   5 23.1020 84.5094   5
  10   6   5 180.638 77.8487   2
  10   6   6 3481.72 229.468   2
  10   6   6 3332.56 272.351   5
  10   6   7 1330.17 142.177   2
  10   6   8 194.993 69.3017   2
  10   6   9 722.667 88.7003   2
  10   7 -14 3016.91 161.337   3
  10   7 -13 3938.99 208.943   3
  10   7 -12 2833.90 194.705   3
 -10   7  12 2795.91 210.433   6
  10   7 -11 3163.17 211.724  11
 -10   7  11 3101.12 246.638   6
  10   7 -10 1611.72 168.075  11
  10   7  -9 3.23835 60.8195  11
  10   7  -8 239.292 95.1787  11
 -10   7   8 155.562 83.6303   7
  10   7  -7 2848.68 233.435  11
 -10   7   7 2500.45 238.904   7
  10   7  -6 326.551 107.577  11
 -10   7   6 272.652 110.016   7
 -10   7   5 187.122 96.4470   7
 -10   7   4 37.9571 84.9977   7
  10   7  -3 5252.74 340.925  12
 -10   7   3 5400.48 366.029   7
  10   7  -2 755.822 138.760  12
 -10   7   2 685.899 152.931   7
 -10   7   1 2804.11 285.650   7
  10   7   0 716.102 149.531   5
  10   7   1 2115.71 255.860   5
  10   7   2 3294.18 232.769   2
  10   7   2 3183.61 295.365   5
  10   7   3 328.943 117.115   5
  10   7   3 417.031 91.9194   2
  10   7   4 227.306 111.975   5
  10   7   4 182.192 75.7799   2
  10   7   5 1719.43 166.117   2
  10   7   5 1794.03 215.000   5
  10   7   6 1.08387 76.4678   5
  10   7   6 45.2273 51.8253   2
  10   7   7 3279.49 201.486   2
  10   7   8 1509.17 129.000   2
 -10   8  13 485.733 77.6186   6
  10   8 -13 612.292 80.4048   3
  10   8 -12 1427.34 130.067   3
 -10   8  12 1257.15 141.865   6
  10   8 -11 1679.29 149.342   3
 -10   8  11 1498.34 167.740   6
 -10   8   9 8699.09 395.820   7
 -10   8   8 12289.8 491.182   7
  10   8  -7 24.7673 64.2353  11
 -10   8   7-42.0916 80.6825   7
  10   8  -6 56.2729 64.9525  11
 -10   8   6 108.633 86.9822   7
  10   8  -5 1498.45 174.921  11
 -10   8   5 1421.20 197.790   7
 -10   8   4 211.739 97.3971   7
 -10   8   3 1437.00 197.512   7
 -10   8   2 147.613 106.314   7
 -10   8   1 859.501 173.482   7
 -10   8   0 2754.16 281.067   7
  10   8   0 2426.29 271.562   5
  10   8   1 646.635 159.599   5
  10   8   2 1570.80 218.142   5
  10   8   3-27.7114 96.8326   5
  10   8   4 142.197 96.5956   5
  10   8   5-25.8815 98.4890   5
  10   8   6 27.2632 73.8093   5
  10   8   6 56.6624 53.4838   2
  10   8   7 10.5166 40.7475   2
 -10   8  -8 856.587 103.587   7
 -10   9  12 40.9596 53.3085   6
 -10   9  11 336.809 101.766   6
 -10   9  10 1221.88 149.685   7
 -10   9   9 1705.83 170.566   7
 -10   9   8 1013.68 158.596   7
 -10   9   7 215.989 121.441   7
 -10   9   6 417.061 125.485   7
 -10   9   5 2235.55 235.340   7
 -10   9   4 159.523 107.285   7
 -10   9   3 29.0218 93.7449   7
 -10   9   2 496.145 137.945   7
 -10   9   1 199.782 113.188   7
  10   9   0 8.99504 85.6271   5
 -10   9   0 63.2657 113.098   7
  10   9   1 795.742 166.374   5
 -10   9  -1 1298.29 193.152   7
  10   9   2 507.477 133.853   5
 -10   9  -2 399.436 137.795   7
  10   9   3 1378.43 201.603   5
 -10   9  -3 1559.06 203.472   7
  10   9   4 514.571 126.208   5
 -10   9  -4 450.875 121.920   7
 -10   9  -5 2518.59 220.046   7
  10   9   5 2338.51 218.442   5
 -10   9  -6 1957.53 175.427   7
  10   9   6 1654.37 184.595   5
 -10   9  -7 704.994 101.733   7
 -10  10  11 3054.32 209.617   6
 -10  10  10 1495.43 163.687   6
 -10  10   9 59.8723 70.9100   7
 -10  10   8 5990.07 332.659   7
 -10  10   7 224.465 100.591   7
 -10  10   6 479.287 122.687   7
 -10  10   5 894.691 155.366   7
 -10  10   4 1651.30 199.899   7
 -10  10   3 411.777 142.528   7
 -10  10   2 2282.46 241.529   7
 -10  10   1 135.521 113.965   7
 -10  10   0 1884.87 221.033   7
  10  10   1 616.646 139.895   5
 -10  10  -1 974.177 165.232   7
 -10  10  -2 1956.48 215.186   7
  10  10   2 1851.89 215.302   5
  10  10   3 284.581 99.9195   5
 -10  10  -3 412.268 114.339   7
  10  10   4 1424.35 175.006   5
 -10  10  -4 1570.06 176.314   7
  10  10   5-56.2590 81.9134   5
 -10  10  -5 22.1868 58.6745   7
 -10  10  -6-9.75492 48.5423   7
 -10  11  10 417.034 95.0851   6
 -10  11   9 69.0015 65.8746   7
 -10  11   9 67.1357 72.3441   6
 -10  11   8 42.4067 65.8011   7
 -10  11   7 1294.86 162.516   7
 -10  11   6 21.3637 77.7207   7
 -10  11   5-12.2227 86.9987   7
 -10  11   4 880.648 149.744   7
 -10  11   3 114.538 99.3573   7
 -10  11   2 1254.94 184.972   7
 -10  11   1 77.4534 88.5260   7
 -10  11   0 201.469 97.2199   7
 -10  11  -1 205.070 88.1481   7
 -10  11  -2 134.566 82.1594   7
  10  11   3-22.3279 77.3656   5
 -10  11  -3 251.708 92.9178   7
 -10  11  -4 2043.41 173.325   7
 -10  11  -5-14.0560 46.3192   7
 -10  12   9-18.1905 52.0924   6
 -10  12   8 1930.57 168.325   7
 -10  12   8 1723.17 166.455   6
 -10  12   7 1140.89 140.435   7
 -10  12   6 902.829 130.789   7
 -10  12   5 618.614 121.227   7
 -10  12   4 2305.19 209.465   7
 -10  12   3 945.035 147.798   7
 -10  12   2 1514.93 178.389   7
 -10  12   1 4800.99 285.798   7
 -10  12   0 3958.61 251.493   7
 -10  12  -1 310.822 84.5630   7
 -10  12  -2 194.283 74.0927   7
 -10  12  -3 168.528 70.5554   7
 -10  13   6 76.2048 63.0630   7
 -10  13   6 24.8305 50.9577   6
 -10  13   5 609.936 102.095   7
 -10  13   4 11.0680 60.7841   7
 -10  13   3 3140.58 214.081   7
 -10  13   2 923.951 125.819   7
 -10  13   1 714.042 106.519   7
 -10  13   0 420.383 88.4598   7
 -10  13  -1 679.643 99.8038   7
  11   0 -15-45.9539 37.5661   3
  11   0 -14 73.5089 59.5900   3
  11   0 -13 3.17779 53.9807   3
  11   0 -12 116.313 76.6404  11
  11   0 -11 51.0521 73.6144  11
  11   0 -10 372.393 103.796  11
  11   0  -9-0.77211 78.5499  11
  11   0  -8 1750.23 200.046  11
  11   0  -7-24.1582 70.6860  11
  11   0  -6 13690.1 520.269  11
  11   0  -5 169.386 85.4914  11
  11   0  -4 139.132 79.6289   2
  11   0  -3 1.98015 65.0306   2
  11   0  -2 1533.33 181.451   2
  11   0  -1 369.758 109.920   2
  11   0   0 48696.2 949.620   2
  11   0   1 21.9239 68.9776   2
  11   0   2 6770.23 352.881   2
  11   0   3 117.179 86.1308   2
  11   0   4-62.0851 73.8741   2
  11   0   5 1.15230 66.8779   2
  11   0   6 19.4659 69.3880   2
  11   0   7 63.7053 67.3674   2
  11   0   8 924.621 115.010   2
  11   0   9-62.7270 49.5392   2
  11   1 -15 355.199 62.6827   3
  11  -1 -14 2881.17 172.169   3
  11   1 -14 2661.26 176.927   3
  11  -1 -13 76.4400 58.8267   3
  11   1 -13 110.071 61.8557   3
  11   1 -12 1887.93 194.793  11
  11  -1 -12 1957.10 171.538   3
  11  -1 -11 145.446 89.5299  11
  11   1 -11 234.193 105.389  11
  11  -1 -10 2255.30 212.363  11
  11   1 -10 2174.73 218.268  11
  11  -1  -9 538.787 117.298  11
  11   1  -9 527.728 130.295  11
  11  -1  -8 5123.20 319.860  11
  11   1  -8 5074.55 328.436  11
  11  -1  -7 332.915 101.664  11
  11   1  -7 224.346 103.681  11
  11  -1  -6 8543.80 404.941  11
  11   1  -6 8307.12 411.183  11
  11  -1  -5 1131.96 159.490  11
  11  -1  -4-89.2783 85.4922   2
  11   1  -4 67.6069 74.3481   2
  11  -1  -3 629.974 123.312   2
  11   1  -3 671.409 119.788   2
  11  -1  -2 5792.08 329.547   2
  11   1  -2 5422.78 325.576   2
  11  -1  -1 3484.94 256.107   2
  11   1  -1 2983.61 244.326   2
  11  -1   0 1522.35 179.840   2
  11   1   0 1623.72 189.634   2
  11  -1   1 1284.23 181.322   1
  11  -1   1 1222.32 155.538   2
  11   1   1 1289.59 165.075   2
  11  -1   2 581.959 121.611   2
  11   1   2 810.668 138.335   2
  11  -1   3 88.1008 78.4763   2
  11   1   3 86.6538 90.2810   2
  11  -1   4 1209.06 158.932   2
  11   1   4 1234.70 161.288   2
  11  -1   5 913.334 132.783   2
  11   1   5 988.170 140.350   2
  11  -1   6 1024.79 133.516   2
  11   1   6 1115.03 147.903   2
  11  -1   7 171.386 68.9948   2
  11   1   7 209.006 74.7898   2
  11  -1   8 413.385 83.0152   2
  11   1   8 575.188 98.4756   2
  11  -1   9 142.341 51.2694   2
  11   1   9 182.821 63.9453   2
  11   2 -14 94.4711 58.5046   3
  11   2 -13 2079.05 174.185   3
  11   2 -12 144.527 86.2526  11
  11  -2 -11 158.208 83.4923  11
  11   2 -11 353.084 111.229  11
  11  -2 -10 998.427 152.212  11
  11   2 -10 849.729 147.723  11
  11  -2  -9 174.641 91.8969  11
  11   2  -9 77.2468 87.8695  11
  11  -2  -8 6331.48 347.461  11
  11   2  -8 6279.39 362.915  11
  11  -2  -7 4215.91 286.961  11
  11   2  -7 3916.39 290.436  11
  11   2  -6 4672.61 317.312  12
  11  -2  -6 4690.25 293.601  11
  11   2  -6 4496.95 308.505  11
  11   2  -5 1285.04 164.493  12
  11  -2  -5 1061.43 151.461  11
  11   2  -4 3312.00 252.415  12
  11  -2  -4 3309.86 250.371  11
  11  -2  -4 2712.63 230.252   2
  11   2  -4 3357.09 261.398   2
  11   2  -3 7991.79 392.283   2
  11   2  -3 8076.92 389.648  12
  11  -2  -3 8196.46 391.246   2
  11  -2  -2 14647.7 518.343   2
  11   2  -2 14358.5 520.179   2
  11   2  -2 14542.0 515.754  12
  11  -2  -1 282.898 80.3225   2
  11   2  -1 265.190 92.3180   2
  11  -2   0 436.190 107.387   2
  11   2   0 299.721 99.5781   2
  11  -2   1 8493.17 388.408   2
  11   2   1 8818.89 405.931   2
  11  -2   1 8855.09 441.633   1
  11  -2   2 294.705 94.2311   2
  11   2   2 178.290 93.2864   2
  11  -2   3 39.5605 62.4713   2
  11   2   3-21.4418 79.6261   2
  11  -2   4 1177.42 148.008   2
  11   2   4 1046.22 150.097   2
  11  -2   5 409.446 90.5701   2
  11   2   5 359.363 102.161   2
  11  -2   6 104.602 67.9160   2
  11   2   6-134.643 84.9021   2
  11  -2   7 10.3009 54.2166   2
  11   2   7 58.0127 62.4822   2
  11  -2   8 219.101 58.9639   2
  11   2   8 411.304 84.3155   2
  11   2   9 78.9580 54.1634   2
  11   3 -14 41.3569 49.5675   3
  11   3 -13 819.573 120.644   3
  11   3 -12 2776.80 226.528  11
  11   3 -11 2484.92 228.781  11
  11  -3 -10 8342.48 380.081  11
  11   3 -10 8154.18 405.730  11
  11  -3  -9 1660.75 178.351  11
  11   3  -9 1480.96 184.351  11
  11  -3  -8 649.096 126.616  11
  11   3  -8 588.293 133.909  11
  11  -3  -7 307.202 95.1337  11
  11   3  -7 194.043 93.5526  11
  11   3  -6 1108.22 159.508  12
  11   3  -6 1318.97 177.549  11
  11   3  -5 1793.72 198.444  12
  11   3  -4 27.5705 74.5769  12
  11   3  -4 27.6756 68.9198   2
  11   3  -3 1149.06 156.036  12
  11  -3  -3 1025.85 142.037   2
  11   3  -3 1132.11 164.423   2
  11   3  -2 379.943 106.520  12
  11  -3  -2 174.494 77.1370   2
  11   3  -2 218.437 86.1741   2
  11   3  -1 405.109 106.583  12
  11  -3  -1 232.256 78.2792   2
  11   3  -1 377.489 104.078   2
  11   3   0 79.9212 64.7931  12
  11  -3   0 54.1519 63.6522   2
  11   3   0 77.5480 67.0441   2
  11  -3   1 1488.35 170.287   2
  11   3   1 1649.82 191.583   2
  11  -3   2 198.661 79.2150   2
  11   3   2 293.502 98.1970   2
  11  -3   3 2295.98 199.619   2
  11   3   3 2412.38 213.859   2
  11  -3   4 1215.42 146.978   2
  11   3   4 1277.51 164.091   2
  11  -3   5 1623.22 158.515   2
  11   3   5 1703.45 178.252   2
  11  -3   6 58.7279 48.0954   2
  11   3   6-10.9681 77.4378   2
  11   3   7 3128.70 209.844   2
  11   3   8 333.885 78.2330   2
  11   3   9 173.110 56.1059   2
  11   4 -14 995.948 112.291   3
  11   4 -13 847.292 119.816   3
  11   4 -12 5660.57 302.896  11
  11   4 -11 5706.03 316.658  11
  11  -4 -10 364.770 89.6827  11
  11   4 -10 381.593 112.950  11
  11   4  -9 5163.97 324.816  11
  11   4  -8 119.093 91.6846  11
  11   4  -7 1593.84 195.300  11
  11   4  -6 5030.48 328.359  11
  11   4  -4 6110.37 360.501  12
  11   4  -4 6150.17 340.782   2
  11   4  -3 439.860 107.299  12
  11   4  -3 557.577 118.772   2
 -11   4   3 494.001 129.144   7
  11   4  -2 172.473 76.7903  12
  11  -4  -2 111.089 68.3079   2
  11   4  -2 156.055 82.3255   2
  11  -4  -1 2568.37 214.321   2
  11   4  -1 2524.07 223.166   2
  11   4  -1 2313.85 222.663  12
  11  -4   0 150.495 74.8839   2
  11   4   0 130.387 87.2349   2
  11   4   1 2462.46 227.313   2
  11   4   2 337.606 104.931   2
  11   4   3 2328.03 210.761   2
  11   4   4 109.413 70.9113   2
  11   4   5 478.227 111.898   2
  11   4   6 1227.84 144.281   2
  11   4   7 45.0184 63.6124   2
  11   4   8 66.1277 53.5037   2
  11   5 -14-6.22112 43.4009   3
  11   5 -13 2330.27 170.249   3
  11   5 -12 332.202 83.9321  11
  11   5 -11 1569.46 169.802  11
  11   5 -10 8331.88 383.777  11
  11   5  -9 546.032 116.189  11
  11   5  -8 78.1985 81.4066  11
  11   5  -7 609.183 117.344  11
  11   5  -6 33.0159 74.9165  11
 -11   5   5 898.175 147.620   7
  11   5  -4 884.178 140.737   2
 -11   5   4 971.121 167.470   7
  11   5  -3 1630.97 183.745   2
 -11   5   3 1807.72 216.593   7
  11   5  -2 7.91972 65.8295   2
 -11   5   2-50.2783 82.8891   7
  11   5  -1-21.0681 62.3670   2
  11   5   0 98.3691 73.8414   2
  11   5   1 2634.88 222.863   2
  11   5   2 63.1828 76.1371   2
  11   5   3 2014.71 197.304   2
  11   5   4 543.659 113.865   2
  11   5   5 3489.39 234.292   2
  11   5   6 490.262 100.031   2
  11   5   7 608.312 101.782   2
  11   5   8 85.2699 52.1983   2
  11   6 -13 381.372 81.0768   3
  11   6 -12 6942.13 297.985   3
  11   6 -11 222.727 79.0662  11
  11   6 -10 277.047 93.2137  11
  11   6  -9 43.5639 69.0216  11
  11   6  -8 66.0025 72.0969  11
  11   6  -7 2326.40 223.263  11
  11   6  -6 133.850 86.0322  11
 -11   6   6 14.0184 65.3871   7
 -11   6   5 3617.29 283.109   7
 -11   6   4 1400.48 191.060   7
  11   6  -3 532.901 113.211   2
 -11   6   3 448.028 133.190   7
  11   6  -2 582.899 121.939   2
 -11   6   2 680.773 149.413   7
  11   6  -1 5508.76 308.406   2
 -11   6   1 5547.35 387.048   7
  11   6   0-20.8107 61.6540   2
  11   6   1 64.9206 62.9068   2
  11   6   2 431.242 100.475   2
  11   6   3 1102.58 142.007   2
  11   6   4 887.778 130.475   2
  11   6   5 1474.69 152.496   2
  11   6   6-63.7834 50.6617   2
  11   6   7 131.845 54.9101   2
  11   7 -13 1220.20 106.984   3
  11   7 -12 23.5510 46.0731   3
  11   7 -11 108.386 54.3139  11
 -11   7  11 25.8078 58.9043   6
  11   7 -10 71.6111 61.3504  11
  11   7  -9 176.439 80.4842  11
  11   7  -8 794.234 129.887  11
  11   7  -7 335.091 106.550  11
 -11   7   7 465.245 110.795   7
  11   7  -6 51.0601 69.8601  11
 -11   7   6 94.2804 92.7323   7
  11   7  -5 2841.70 239.925  11
 -11   7   5 2522.80 242.092   7
 -11   7   4-104.427 94.8567   7
 -11   7   3 172.345 111.557   7
 -11   7   2 1769.02 218.384   7
 -11   7   1 2590.58 267.368   7
 -11   7   0 303.930 126.179   7
  11   7   1-13.0244 60.6287   2
  11   7   2 129.766 66.8972   2
  11   7   3 1611.20 158.798   2
  11   7   4 47.6702 57.2982   2
  11   7   5 2685.69 181.919   2
  11   7   6 1061.66 111.861   2
  11   7   7 425.099 68.6062   2
 -11   8  12-23.5973 44.7228   6
  11   8 -12-39.1978 42.4191   3
  11   8 -11 1595.13 137.186   3
 -11   8  11 1477.37 152.840   6
  11   8  -8 957.818 131.604  11
 -11   8   8 1127.09 147.996   7
  11   8  -7 116.903 73.0668  11
 -11   8   7 157.039 77.3471   7
  11   8  -6 422.649 99.8990  11
 -11   8   6 344.869 105.456   7
  11   8  -5 179.566 85.4046  11
 -11   8   5 166.690 95.3753   7
 -11   8   4 1876.82 211.631   7
 -11   8   3 69.3094 88.1187   7
 -11   8   2 3363.18 296.205   7
 -11   8   1 25.2961 87.1693   7
 -11   8   0 200.101 114.995   7
 -11   8  -1 647.240 154.899   7
 -11   8  -2 184.124 106.470   7
 -11   8  -3 695.054 150.926   7
 -11   8  -4 335.198 105.401   7
 -11   8  -5-52.4573 70.8767   7
 -11   8  -6-31.8651 70.3793   7
 -11   9  11 161.507 58.5802   6
 -11   9  10 628.136 116.017   6
  11   9 -10 631.012 84.9523   3
 -11   9   9 1095.36 126.905   7
 -11   9   8 5028.35 282.789   7
 -11   9   7 1370.96 166.917   7
 -11   9   6 675.277 129.129   7
 -11   9   5 1063.98 161.207   7
  11   9  -4 80.8363 56.3748  11
 -11   9   4 106.559 100.310   7
 -11   9   3 627.575 141.961   7
 -11   9   2 73.4492 89.3396   7
 -11   9   1 280.054 118.317   7
 -11   9   0 41.4517 88.6120   7
 -11   9  -1 716.173 141.784   7
 -11   9  -2 1605.26 186.615   7
 -11   9  -3 567.621 124.813   7
 -11   9  -4 2038.07 190.325   7
 -11   9  -5 1413.29 148.666   7
 -11  10  10 40.6095 56.1953   6
 -11  10   9 128.294 66.3527   7
 -11  10   8 613.085 107.669   7
 -11  10   7 215.575 86.9655   7
 -11  10   6 568.653 122.333   7
 -11  10   5-8.50001 77.4687   7
 -11  10   4 4557.52 293.937   7
 -11  10   3 122.355 85.8287   7
 -11  10   2 1274.51 174.647   7
 -11  10   1 829.304 147.232   7
 -11  10   0 2360.41 218.084   7
 -11  10  -1-97.0451 87.0545   7
 -11  10  -2 705.579 131.220   7
 -11  10  -3 179.513 74.6006   7
 -11  10  -4 304.717 82.8276   7
 -11  11   8 1484.38 141.573   7
 -11  11   7 1234.29 141.429   7
 -11  11   6 1126.89 142.911   7
 -11  11   5 3073.59 223.027   7
 -11  11   4 2407.32 204.620   7
 -11  11   3 285.844 97.5669   7
 -11  11   2 444.541 104.370   7
 -11  11   1 23.9342 70.0208   7
 -11  11   0 2621.86 207.403   7
 -11  11  -1 1913.12 175.874   7
 -11  11  -2 1186.90 136.717   7
 -11  11  -3-23.7555 47.3979   7
 -11  12   6 431.228 91.1346   7
 -11  12   5 111.349 74.4460   7
 -11  12   4 260.559 79.0606   7
 -11  12   3 1122.73 132.357   7
 -11  12   2 7363.27 313.031   7
 -11  12   1 2238.64 174.579   7
 -11  12   0 265.159 83.7274   7
  12   0 -14-9.41882 34.7779   3
  12   0 -13-9.64959 50.8704   3
  12   0 -12 421.254 87.2534   3
  12   0 -11-94.1485 88.3975  11
  12   0 -10 246.227 92.7005  11
  12   0  -9 17.8251 73.7265  11
  12   0  -8 6803.86 361.992  11
  12   0  -7 102.936 78.3017  11
  12   0  -6 7443.94 380.322  11
  12   0  -5 86.4985 81.2799  11
  12   0  -4 4871.32 312.805   2
  12   0  -3 29.7508 79.0180   2
  12   0  -2 5075.42 318.132   2
  12   0  -1 23.2057 79.9555   2
  12   0   0 10128.8 438.234   2
  12   0   1 161.000 85.7369   2
  12   0   2 6643.68 343.294   2
  12   0   3 104.666 81.6955   2
  12   0   4 321.765 93.7034   2
  12   0   5 40.2183 62.0305   2
  12   0   6 80.3376 55.9183   2
  12   0   7-12.6581 50.4810   2
  12   1 -14 1059.87 97.7336   3
  12  -1 -13 572.109 82.3329   3
  12   1 -13 613.633 91.0772   3
  12   1 -12 1578.19 160.025  11
  12  -1 -12 1787.84 148.531   3
  12  -1 -11 183.792 80.1848  11
  12   1 -11 222.116 91.5135  11
  12  -1 -10 1934.38 188.221  11
  12   1 -10 2009.20 203.102  11
  12  -1  -9 1044.64 149.667  11
  12   1  -9 838.776 136.586  11
  12  -1  -8 3470.57 260.977  11
  12   1  -8 3478.06 269.817  11
  12  -1  -7 681.332 130.074  11
  12   1  -7 650.093 126.626  11
  12  -1  -6 2683.42 233.145  11
  12   1  -6 2782.18 246.591  11
  12  -1  -5 54.8930 75.6604  11
  12   1  -5 161.478 94.4554  11
  12  -1  -4 575.681 117.809  11
  12   1  -4 571.244 123.359   2
  12  -1  -3 211.425 90.4932   2
  12   1  -3 89.2732 83.4547   2
  12  -1  -2 2907.00 240.394   2
  12   1  -2 3215.29 257.295   2
  12  -1  -1 501.623 113.867   2
  12   1  -1 618.159 132.705   2
  12  -1   0-19.5357 75.4434   2
  12   1   0-51.2652 80.4854   2
  12  -1   1 1115.66 156.058   2
  12   1   1 1086.61 155.863   2
  12  -1   2 6522.00 339.690   2
  12   1   2 6862.33 351.888   2
  12  -1   3 3078.83 229.372   2
  12   1   3 3001.62 236.712   2
  12  -1   4 53.1636 58.0281   2
  12   1   4 67.5041 68.5502   2
  12  -1   5 866.008 111.464   2
  12   1   5 961.213 127.763   2
  12  -1   6 69.0540 57.1428   2
  12   1   6 12.3691 55.9044   2
  12  -1   7 106.130 53.8737   2
  12   1   7-5.85820 55.7713   2
  12   2 -13 1800.62 147.963   3
  12   2 -12 374.290 92.9051  11
  12  -2 -11 515.269 104.425  11
  12   2 -11 457.418 104.064  11
  12  -2 -10-23.0268 58.9315  11
  12   2 -10 188.766 90.6250  11
  12  -2  -9 1766.35 176.925  11
  12   2  -9 1851.23 196.373  11
  12  -2  -8 4814.99 293.357  11
  12   2  -8 5026.15 315.342  11
  12  -2  -7 159.640 77.3520  11
  12   2  -7 134.927 89.9059  11
  12  -2  -6 166.727 76.4222  11
  12   2  -6 182.891 114.570  11
  12  -2  -5 248.920 90.2591  11
  12   2  -5 350.682 110.554  11
  12  -2  -4 4632.15 286.336  11
  12   2  -4 4236.21 297.557   2
  12  -2  -3-56.9759 78.1339   2
  12   2  -3 22.0183 77.8515   2
  12  -2  -2 1339.66 172.212   2
  12   2  -2 1414.83 178.918   2
  12  -2  -1 483.582 116.941   2
  12   2  -1 375.866 119.807   2
  12  -2   0 151.574 76.2125   2
  12   2   0 159.926 93.3272   2
  12  -2   1 762.527 140.086   2
  12   2   1 684.991 134.414   2
  12  -2   2 562.895 113.203   2
  12   2   2 632.228 129.638   2
  12  -2   3 539.150 108.598   2
  12   2   3 442.791 107.705   2
  12  -2   4 3315.86 220.317   2
  12   2   4 3284.38 233.995   2
  12  -2   5 864.218 116.415   2
  12   2   5 1116.80 143.530   2
  12  -2   6 13.7042 43.2635   2
  12   2   6-42.3129 59.4558   2
  12  -2   7 286.494 59.7848   2
  12   2   7 369.659 77.2010   2
  12   3 -13 97.7719 55.6334   3
  12   3 -12 1931.37 173.521  11
  12   3 -11 308.150 96.5064  11
  12  -3 -10 1057.30 135.278  11
  12   3 -10 939.950 145.594  11
  12  -3  -9 167.497 77.0966  11
  12   3  -9 269.426 101.359  11
  12  -3  -8-59.0925 66.6975  11
  12   3  -8-120.745 90.9801  11
  12   3  -7 189.507 98.1394  11
  12   3  -6 1082.55 161.450  11
  12   3  -5 19.8857 76.3058  11
  12   3  -4 690.849 138.957   2
  12   3  -3 8.04284 81.6787   2
  12  -3  -2 811.588 133.312   2
  12   3  -2 875.292 148.533   2
  12  -3  -1 184.400 84.8771   2
  12   3  -1 20.5907 70.1733   2
  12  -3   0 18.9848 62.0636   2
  12   3   0 89.4162 88.6722   2
  12  -3   1 6039.87 316.762   2
  12   3   1 6276.47 344.471   2
  12  -3   2 30.3988 57.1750   2
  12   3   2 159.895 89.2408   2
  12  -3   3 3204.87 222.422   2
  12   3   3 3626.92 253.559   2
  12  -3   4 5.77248 48.9170   2
  12   3   4-77.1126 84.0608   2
  12  -3   5 466.526 81.4412   2
  12   3   5 633.650 105.479   2
  12   3   6 573.690 97.6464   2
  12   3   7 108.575 55.2943   2
  12   4 -13 134.837 57.6560   3
  12   4 -12 1583.99 147.979  11
  12   4 -11 3739.97 241.252  11
  12   4 -10 103.456 80.8388  11
  12   4  -9 2192.45 209.950  11
  12   4  -8 256.477 97.2227  11
  12   4  -7 102.011 86.0299  11
  12   4  -6 254.136 102.880  11
  12   4  -5 859.760 152.797  11
 -12   4   3 2592.22 240.844   7
  12   4  -3 2889.55 235.682   2
  12   4  -2 79.1938 73.7693   2
 -12   4   2 114.882 97.8448   7
  12   4  -1 4699.74 300.892   2
  12  -4  -1 4579.91 276.147   2
  12  -4   0 61.7706 56.2163   2
  12   4   0 14.8051 73.1891   2
  12   4   1 166.849 92.1658   2
  12   4   2 609.432 120.524   2
  12   4   3 57.7552 83.0780   2
  12   4   4-33.9722 67.0479   2
  12   4   5 1118.59 133.170   2
  12   4   6 78.8838 61.2152   2
  12   4   7 967.077 101.706   2
  12   5 -12 1952.17 153.409   3
  12   5 -11 201.346 76.8742  11
  12   5 -10 2830.07 211.624  11
  12   5  -9 104.872 79.4478  11
  12   5  -8 174.985 78.8143  11
  12   5  -7 158.294 94.4414  11
  12   5  -6 191.073 100.023  11
  12   5  -5 2217.76 216.796  11
 -12   5   4 129.534 79.9644   7
  12   5  -3 46.2972 65.9454   2
 -12   5   3 74.8025 78.3280   7
  12   5  -2-4.52171 63.3680   2
 -12   5   2 36.1247 78.8479   7
  12   5  -1 1996.88 201.024   2
 -12   5   1 2031.11 232.747   7
  12   5   0 522.086 115.442   2
  12   5   1 1974.11 186.938   2
  12   5   2 175.840 87.2573   2
  12   5   3 4679.68 266.226   2
  12   5   4 1685.00 156.931   2
  12   5   5 1295.62 134.179   2
  12   5   6-5.91291 46.3632   2
  12   6 -12 2617.29 166.811   3
  12   6 -11 1599.06 140.461  11
  12   6 -10 1218.37 138.117  11
  12   6  -9 3412.34 231.123  11
  12   6  -8 81.0906 69.6894  11
  12   6  -7 968.851 142.057  11
  12   6  -6 1004.62 151.205  11
  12   6  -5 322.044 111.286  11
 -12   6   5 281.364 100.763   7
 -12   6   4 846.000 145.039   7
 -12   6   3 4021.21 296.978   7
  12   6  -2 258.630 86.1628   2
 -12   6   2 180.640 101.171   7
  12   6  -1 771.923 123.821   2
 -12   6   1 772.981 148.893   7
  12   6   0 176.136 78.1803   2
 -12   6   0 98.7559 98.9691   7
  12   6   1 2414.84 195.436   2
  12   6   2 62.5891 60.8465   2
  12   6   3 531.330 96.8857   2
  12   6   4-14.9210 50.7991   2
  12   6   5 1827.30 141.369   2
  12   6   6 770.546 88.9081   2
  12   7 -11 79.0838 44.2755  11
 -12   7  11 89.3512 51.3354   6
  12   7 -11 207.602 57.7735   3
  12   7 -10 162.117 62.7308  11
  12   7  -9 2311.36 182.136  11
  12   7  -8 1323.73 146.597  11
  12   7  -7 170.566 85.1079  11
  12   7  -6 26.1766 69.4958  11
 -12   7   6 4.43169 65.6954   7
  12   7  -5 139.065 91.1946  11
 -12   7   5 163.964 86.9253   7
  12   7  -4-21.3297 67.1835  11
 -12   7   4 93.7057 87.1319   7
 -12   7   3-7.54875 82.4792   7
 -12   7   2 322.359 116.470   7
 -12   7   1 68.2170 89.8716   7
  12   7   0 1249.40 137.725   2
 -12   7   0 1034.51 164.303   7
  12   7   1 820.268 114.312   2
 -12   7  -1 704.400 146.479   7
  12   7   2 202.595 75.3567   2
 -12   7  -2 21.1937 88.4960   7
  12   7   3-81.1513 57.6545   2
 -12   7  -3-51.1157 86.2816   7
  12   7   4 1690.32 134.624   2
 -12   7  -4 1570.08 173.725   7
  12   7   5 420.116 69.7728   2
 -12   7  -5 213.313 77.8815   7
 -12   8  10 605.662 100.947   6
  12   8  -9 324.869 71.7309  11
  12   8  -8 97.6476 58.0345  11
  12   8  -7 345.560 87.6647  11
 -12   8   7 433.912 91.6711   7
  12   8  -6 1791.55 163.068  11
 -12   8   6 1996.96 183.541   7
  12   8  -5 1290.82 150.379  11
 -12   8   5 1284.84 160.079   7
  12   8  -4 44.3717 62.3865  11
 -12   8   4 188.566 88.3650   7
 -12   8   3 562.889 127.498   7
 -12   8   2 6.17068 82.2994   7
 -12   8   1 1280.27 167.832   7
 -12   8   0 133.065 86.0358   7
 -12   8  -1 203.842 99.2823   7
 -12   8  -2 1129.07 153.640   7
 -12   8  -3 797.842 123.670   7
 -12   8  -4 224.577 79.3819   7
 -12   9   8 966.039 112.825   7
 -12   9   7 1547.28 154.831   7
 -12   9   6 639.810 111.331   7
  12   9  -5 197.750 73.0840  11
 -12   9   5 254.503 88.2074   7
  12   9  -4 353.517 82.3445  11
 -12   9   4 446.156 106.281   7
  12   9  -3 54.4423 52.7347  11
 -12   9   3 82.7354 78.4148   7
 -12   9   2 217.547 94.1174   7
 -12   9   1 80.2529 88.0079   7
 -12   9   0 2349.96 211.641   7
 -12   9  -1 2726.85 211.724   7
 -12   9  -2 811.881 121.178   7
 -12   9  -3 1612.84 156.747   7
 -12  10   8 1414.84 127.475   7
 -12  10   7-43.7872 58.1396   7
 -12  10   6 8906.22 334.866   7
 -12  10   5 21.9843 66.1513   7
 -12  10   4 1522.69 161.965   7
 -12  10   3 33.9081 64.7378   7
 -12  10   2 999.487 133.024   7
 -12  10   1 319.013 85.5806   7
 -12  10   0 114.751 71.0325   7
 -12  10  -1 145.084 62.1820   7
 -12  11   5 2072.29 159.388   7
 -12  11   4 75.8291 64.6846   7
 -12  11   3 99.6491 64.5038   7
 -12  11   2 664.037 104.202   7
 -12  11   1 131.167 67.9021   7
  13   0 -12 213.497 56.8850   3
  13   0 -11-11.3410 56.2507  11
  13   0 -10 7017.79 318.186  11
  13   0  -9 126.109 83.7924  11
  13   0  -8 10580.0 415.392  11
  13   0  -7 1.73594 69.3027  11
  13   0  -6 57.5836 68.9987  11
  13   0  -5 45.4675 71.2152  11
  13   0  -4 1074.65 150.135  11
  13   0  -3 40.7225 75.0631  11
  13   0  -2 210.174 89.4411   2
  13   0  -1 50.8216 80.3837   2
  13   0   0 1460.39 175.436   2
  13   0   1 128.025 83.2738   2
  13   0   2 652.484 114.585   2
  13   0   3 38.1172 62.7590   2
  13   0   4 694.652 103.156   2
  13   0   5 42.0978 47.3616   2
  13   1 -12 143.791 54.9254   3
  13  -1 -11 0.08889 51.3703  11
  13   1 -11-79.1488 67.4181  11
  13  -1 -10 293.526 85.9036  11
  13   1 -10 271.086 91.8123  11
  13  -1  -9 360.213 93.8055  11
  13   1  -9 465.651 106.607  11
  13  -1  -8-37.3848 60.8334  11
  13   1  -8 32.1456 75.4434  11
  13  -1  -7 1826.26 182.892  11
  13   1  -7 1864.58 192.981  11
  13  -1  -6 503.840 109.949  11
  13   1  -6 388.154 100.994  11
  13  -1  -5 382.605 104.428  11
  13   1  -5 509.124 121.600  11
  13  -1  -4 3079.78 233.642  11
  13   1  -4 3242.84 248.348  11
  13  -1  -3 126.320 68.9186  11
  13   1  -3 217.647 90.4762   2
  13  -1  -2 97.0225 84.0163   2
  13   1  -2 49.5119 73.2305   2
  13  -1  -1 73.3546 84.5449   2
  13   1  -1 44.5168 79.8405   2
  13  -1   0 474.640 113.115   2
  13   1   0 598.835 125.635   2
  13  -1   1 8851.99 378.794   2
  13   1   1 8571.67 379.418   2
  13  -1   2 251.556 83.3582   2
  13   1   2 249.943 95.0460   2
  13  -1   3-22.1344 58.4898   2
  13   1   3 60.9730 68.3590   2
  13  -1   4 379.164 83.8145   2
  13   1   4 349.440 82.0857   2
  13  -1   5 1238.95 117.031   2
  13   1   5 1385.41 131.803   2
  13   2 -12 83.7768 45.3039   3
  13   2 -11 603.006 105.134  11
  13  -2 -10 4739.28 249.868  11
  13   2 -10 4979.87 274.840  11
  13  -2  -9-13.5626 56.1632  11
  13   2  -9 45.7492 74.7649  11
  13  -2  -8 100.228 64.4652  11
  13   2  -8 125.937 92.2813  11
  13  -2  -7 75.7648 68.8481  11
  13   2  -7-0.79795 81.1606  11
  13  -2  -6 5040.87 279.931  11
  13   2  -6 5456.42 319.669  11
  13  -2  -5 1166.15 141.689  11
  13   2  -5 1344.41 172.303  11
  13   2  -4 109.615 94.1490  11
  13   2  -3 2166.84 204.366   2
  13   2  -2 2853.48 235.859   2
  13   2  -1 2548.75 226.466   2
  13  -2  -1 2555.12 214.728   2
  13  -2   0 787.789 124.548   2
  13   2   0 820.874 135.117   2
  13  -2   1 20.9350 56.5772   2
  13   2   1 4.61163 70.8743   2
  13  -2   2 2873.38 206.126   2
  13   2   2 3091.48 219.385   2
  13  -2   3 4207.33 232.218   2
  13   2   3 4511.50 250.503   2
  13  -2   4 576.736 90.9291   2
  13   2   4 666.921 106.774   2
  13  -2   5 47.5145 43.3936   2
  13   2   5 95.5879 58.0148   2
  13   3 -12 63.3941 49.8079   3
  13   3 -11 208.421 79.5600  11
  13   3 -10 3558.27 231.998  11
  13   3  -9 849.562 131.066  11
  13   3  -8 922.934 138.432  11
  13   3  -7 566.195 122.204  11
  13   3  -6 6.08397 81.6894  11
  13   3  -5 262.272 94.5961  11
  13   3  -4 689.594 133.671  11
  13   3  -3 46.5872 76.9926   2
  13   3  -2 1095.00 149.464   2
  13   3  -1 4738.38 288.399   2
  13  -3   0 274.042 86.5099   2
  13   3   0 301.788 101.002   2
  13   3   1 1711.41 174.391   2
  13  -3   1 1670.68 157.800   2
  13  -3   2 90.2383 61.0336   2
  13   3   2 135.287 74.7572   2
  13  -3   3 5268.40 244.307   2
  13   3   3 5788.04 282.092   2
  13   3   4 2295.52 168.452   2
  13   3   5 1841.28 143.855   2
  13   4 -11 974.247 118.729  11
  13   4 -10 2625.62 191.274  11
  13   4  -9 343.841 90.9061  11
  13   4  -8 217.344 84.4883  11
  13   4  -7 2890.42 230.835  11
  13   4  -6 1384.13 172.232  11
  13   4  -5 718.582 137.468  11
  13   4  -4 1285.79 166.966  11
 -13   4   2 2256.02 211.090   7
  13   4  -2 2544.71 211.680   2
  13   4  -1 110.835 75.7803   2
 -13   4   1 108.934 71.2181   7
  13   4   0 153.209 82.4709   2
 -13   4   0 119.549 84.5195   7
  13   4   1 172.239 76.6265   2
  13   4   2 592.636 111.615   2
  13   4   3 32.5794 63.4722   2
  13   4   4 1313.85 127.297   2
  13   4   5 365.187 67.7839   2
  13   5 -11 325.675 71.3092  11
  13   5 -10 303.541 81.6814  11
  13   5  -9 424.877 93.3559  11
  13   5  -8 41.8633 64.1101  11
  13   5  -7-95.5754 82.1899  11
  13   5  -6 303.829 97.1568  11
  13   5  -5 94.2967 75.9119  11
  13   5  -4 572.684 118.862  11
 -13   5   3 219.199 84.8186   7
  13   5  -2 380.131 95.8726   2
 -13   5   2 150.769 76.1940   7
  13   5  -1 919.785 129.190   2
 -13   5   1 857.536 146.774   7
  13   5   0 169.014 74.0244   2
 -13   5   0 166.142 99.6064   7
  13   5   1 3683.01 226.806   2
 -13   5  -1 3224.76 252.658   7
  13   5   2 84.6885 67.7904   2
 -13   5  -2 155.100 77.9106   7
  13   5   3 2757.59 180.533   2
  13   5   4 64.3907 49.1092   2
  13   6 -10 980.438 106.656  11
  13   6  -9-18.1686 54.8364  11
  13   6  -8 53.7596 58.4343  11
  13   6  -7 161.305 72.5286  11
  13   6  -6 1054.27 141.490  11
  13   6  -5 1314.20 155.561  11
  13   6  -4 135.882 69.0160  11
 -13   6   4 153.533 66.3076   7
 -13   6   3 2584.19 208.434   7
 -13   6   2-36.7486 68.4101   7
 -13   6   1 1286.82 152.874   7
  13   6  -1 1147.61 134.419   2
  13   6   0-17.8162 49.0485   2
 -13   6   0-75.6453 72.8533   7
  13   6   1 472.769 89.5447   2
 -13   6  -1 396.141 105.200   7
  13   6   2 115.550 54.6714   2
 -13   6  -2 57.4946 74.5548   7
  13   6   3 17.9430 42.0303   2
 -13   6  -3-115.456 71.1731   7
  13   7  -9 364.567 72.7729  11
  13   7  -8 392.031 74.6565  11
  13   7  -7 893.224 113.121  11
  13   7  -6 22.3192 56.5986  11
  13   7  -5 160.741 69.6811  11
 -13   7   5 111.927 64.7318   7
  13   7  -4 115.693 66.2475  11
 -13   7   4 193.552 82.1717   7
  13   7  -3 2489.32 194.623  11
 -13   7   3 2659.33 207.320   7
 -13   7   2 154.690 82.2617   7
 -13   7   1 35.8729 65.6169   7
  13   7   0 573.660 88.0179   2
 -13   7   0 618.019 111.347   7
 -13   7  -1 1591.72 166.627   7
  13   7   1 1484.74 121.883   2
 -13   7  -2 2263.72 185.999   7
  13   7   2 2414.08 146.330   2
  13   8  -8 4059.69 190.610  11
  13   8  -7 320.920 68.3906  11
  13   8  -6 187.259 61.3840  11
 -13   8   6 274.646 65.9781   7
  13   8  -5 1024.38 114.809  11
 -13   8   5 1190.25 127.335   7
  13   8  -4 549.788 91.7761  11
 -13   8   4 686.996 109.308   7
  13   8  -3 3846.60 218.774  11
 -13   8   3 3743.37 234.465   7
  13   8  -2 1099.78 125.701  11
 -13   8   2 1206.45 141.590   7
 -13   8   1 596.902 109.863   7
 -13   8   0 1606.85 157.326   7
 -13   8  -1 1888.61 159.890   7
 -13   9   6-109.809 55.0637   7
  13   9  -5 94.3186 51.3603  11
 -13   9   5 56.3144 53.0038   7
  13   9  -4 122.643 51.3679  11
 -13   9   4 184.918 72.7184   7
  13   9  -3 130.324 54.3869  11
 -13   9   3 59.2539 58.8160   7
  13   9  -2 988.203 103.638  11
 -13   9   2 1061.42 125.250   7
  13   9  -1 11.6133 43.4593  11
 -13   9   1-55.3957 59.0357   7
  14   0 -10 151.430 58.6095  11
  14   0  -9-7.02479 54.1976  11
  14   0  -8 733.166 110.239  11
  14   0  -7 39.1711 59.7527  11
  14   0  -6 2830.12 204.681  11
  14   0  -5 181.938 75.0428  11
  14   0  -4 1067.48 128.675  11
  14   0  -3 71.0967 63.5359  11
  14   0  -2 242.904 77.4075  11
  14   0  -1 122.660 63.9957  11
  14   0  -1 168.622 79.4371   2
  14   0   0 5256.07 272.020   2
  14   0   1-67.9804 60.0755   2
  14   0   2 7046.43 283.461   2
  14   0   3 45.2323 46.9796   2
  14  -1 -10 207.069 58.2391  11
  14   1 -10 79.6159 57.7405  11
  14  -1  -9 263.820 66.0270  11
  14   1  -9 318.574 80.1265  11
  14  -1  -8 104.078 56.6027  11
  14   1  -8 144.580 63.1509  11
  14  -1  -7 209.252 69.5044  11
  14   1  -7 233.805 79.6123  11
  14  -1  -6 1707.14 154.345  11
  14   1  -6 1574.97 160.610  11
  14  -1  -5 1858.63 160.770  11
  14   1  -5 1746.85 166.993  11
  14  -1  -4 241.304 74.5111  11
  14   1  -4 247.091 76.9706  11
  14  -1  -3 108.841 63.0878  11
  14   1  -3 148.452 67.2929  11
  14   1  -2 556.193 106.196  11
  14   1  -1 5261.56 279.232   2
  14  -1   0 420.012 95.0550   2
  14   1   0 422.269 98.2147   2
  14  -1   1 41.3093 52.6399   2
  14   1   1 82.8841 64.7111   2
  14  -1   2 638.411 92.4951   2
  14   1   2 641.827 97.3443   2
  14  -1   3 84.0957 45.2839   2
  14   1   3 85.8905 57.5120   2
  14   2 -10 15.2885 49.5397  11
  14  -2  -9 539.717 82.4096  11
  14   2  -9 601.480 103.480  11
  14  -2  -8 1631.10 138.145  11
  14   2  -8 1848.80 165.920  11
  14   2  -7 6635.99 305.251  11
  14   2  -6 25.3976 73.1398  11
  14   2  -5 66.2821 66.5019  11
  14   2  -4 843.213 127.135  11
  14   2  -3 850.351 127.314  11
  14   2  -2 1070.36 140.513  11
  14   2  -1-17.1357 62.9889   2
  14   2   0 89.9663 61.4076   2
  14   2   1 4194.59 231.531   2
  14   2   2 1007.76 118.308   2
  14  -2   2 830.209 98.2074   2
  14  -2   3 287.190 59.5212   2
  14   2   3 363.130 74.4904   2
 -14   2  -3 280.221 70.9783   7
  14   3 -10 752.103 98.3621  11
  14   3  -9 707.842 101.487  11
  14   3  -8 159.844 66.7547  11
  14   3  -7 79.5413 61.6000  11
  14   3  -6 18.9710 67.1696  11
  14   3  -5 1389.88 156.037  11
  14   3  -4 603.936 110.034  11
  14   3  -3 915.429 137.330  11
  14   3  -1 342.181 85.6613   2
  14   3   0 42.2940 60.6757   2
  14   3   1 1135.57 123.966   2
 -14   3  -1 632.094 92.9150   7
  14   3   2 1185.15 120.356   2
 -14   3  -2 900.216 108.810   7
  14   4  -9 4810.86 232.612  11
  14   4  -8 60.6179 60.2892  11
  14   4  -7 1855.48 163.260  11
  14   4  -6-33.5074 66.4465  11
  14   4  -5 2011.76 176.090  11
  14   4  -4 75.2604 75.9618  11
  14   4  -3 229.548 80.2521  11
  14   4   0 233.630 75.8840   2
 -14   4   0 85.7409 58.8159   7
 -14   4  -1 1603.35 144.977   7
  14   4   1 2245.16 163.433   2
  14   4   2 272.974 61.7368   2
 -14   4  -2 205.709 71.1478   7
  14   5  -8-82.6198 61.8125  11
  14   5  -7-61.6879 66.7519  11
  14   5  -6 369.595 80.1550  11
  14   5  -5 24.7185 58.1265  11
  14   5  -4 1005.82 129.953  11
  14   5  -3 3575.94 222.913  11
  14   5  -2 272.903 84.3407  11
 -14   5   1 219.065 70.9694   7
 -14   5   0 371.983 82.1771   7
  14   5   1 396.501 72.3074   2
 -14   5  -1 286.912 71.5920   7
  14   6  -7 3108.89 184.603  11
  14   6  -6 172.112 64.0010  11
  14   6  -5 4250.99 226.940  11
  14   6  -4 319.758 79.1440  11
  14   6  -3 2281.57 172.573  11
  14   6  -2 167.258 70.9803  11
 -14   6   2 67.6130 48.7609   7
 -14   6   1 3808.49 207.120   7
 -14   6   0 217.017 59.0379   7
  14   7  -6 96.2463 51.3416  11
  14   7  -5 182.865 58.6098  11
  14   7  -4 336.549 71.6642  11
  14   7  -3-18.6142 44.9949  11
 -14   7   3 14.5912 45.1175   7
  14   7  -2-39.2553 44.8245  11
 -14   7   2 25.3292 44.9685   7
  15   0  -7 98.0920 50.5165  11
  15   0  -6 1283.77 114.418  11
  15   0  -5 87.6844 49.8208  11
  15   0  -4 2955.16 169.948  11
  15   0  -3 17.7791 40.9890  11
  15   1  -7-0.23617 43.1301  11
  15   1  -6 1615.72 134.804  11
  15   1  -5 595.751 87.8937  11
  15   1  -4 85.7633 54.4386  11
  15   1  -3 212.585 55.0314  11
  15   1  -2 804.987 94.8158  11
  15   1  -1 1048.68 101.380  11
  15   2  -7 71.1076 49.8954  11
  15   2  -6 589.379 88.0647  11
  15   2  -5 21.5883 46.7175  11
  15   2  -4 1183.25 117.125  11
  15   2  -3 647.268 90.0088  11
  15   2  -2 707.072 89.0108  11
  15   2  -1 715.720 87.4358  11
  15   3  -6 695.225 86.2948  11
  15   3  -5 522.339 83.6893  11
  15   3  -4 919.677 106.179  11
  15   3  -3 19.2443 44.7373  11
  15   3  -2 1211.68 113.764  11
   0   0   0    0.00    0.00   0

TITL pac1612 in P2(1)/c
REM P2(1)/c (#14 in standard setting)
CELL 1.54184  12.838034  15.168967  15.087745  90.0000 102.9086  90.0000
ZERR    4.00   0.000561   0.000517   0.000546   0.0000   0.0040   0.0000
LATT  1
SYMM -x, y+1/2,-z+1/2
SFAC C H N O Si
UNIT 108.00 168.00 16.00 20.00 4.00
TREF
HKLF 4
END
;
_shelx_hkl_checksum              39587
_olex2_submission_special_instructions 'No special instructions were received'
_oxdiff_exptl_absorpt_empirical_details 
;
Empirical correction (ABSPACK) includes:
- Absorption correction using spherical harmonics
- Frame scaling
;
####################################################################### 
# 
# This file contains crystal structure data downloaded from the 
# Cambridge Structural Database (CSD) hosted by the Cambridge 
# Crystallographic Data Centre (CCDC).
# 
# Full information about CCDC data access policies and citation 
# guidelines are available at http://www.ccdc.cam.ac.uk/access/V1 
# 
# Audit and citation data items may have been added by the CCDC. 
# Please retain this information to preserve the provenance of 
# this file and to allow appropriate attribution of the data. 
# 
#######################################################################

data_pac21002
_database_code_depnum_ccdc_archive 'CCDC 2341815'
loop_
_audit_author_name
_audit_author_address
'Adrian Whitwood'
;University of York
United Kingdom
;
_audit_update_record             
;
2024-03-20 deposited with the CCDC.	2024-05-06 downloaded from the CCDC.
;
_audit_creation_date             2021-05-21
_audit_creation_method           
;
Olex2 1.3
(compiled 2020.11.12 svn.r5f609507 for OlexSys, GUI svn.r6272)
;
_shelx_SHELXL_version_number     2018/3
loop_
_audit_author_email
''
''
_chemical_name_common            ?
_chemical_name_systematic        ?
_chemical_formula_moiety         'C17 H22 O5'
_chemical_formula_sum            'C17 H22 O5'
_chemical_formula_weight         306.34
_chemical_absolute_configuration syn
_chemical_melting_point          ?
_chemical_oxdiff_formula         'C17 H22 O5'
_chemical_oxdiff_usercomment     'Laksamee Jeanmard LJG-4-45-1'
loop_
_atom_type_symbol
_atom_type_description
_atom_type_scat_dispersion_real
_atom_type_scat_dispersion_imag
_atom_type_scat_source
C C 0.0181 0.0091 'International Tables Vol C Tables 4.2.6.8 and 6.1.1.4'
H H 0.0000 0.0000 'International Tables Vol C Tables 4.2.6.8 and 6.1.1.4'
O O 0.0492 0.0322 'International Tables Vol C Tables 4.2.6.8 and 6.1.1.4'

_shelx_space_group_comment       
;
The symmetry employed for this shelxl refinement is uniquely defined
by the following loop, which should always be used as a source of
symmetry information in preference to the above space-group names.
They are only intended as comments.
;
_space_group_crystal_system      orthorhombic
_space_group_IT_number           19
_space_group_name_H-M_alt        'P 21 21 21'
_space_group_name_Hall           'P 2ac 2ab'
loop_
_space_group_symop_operation_xyz
'x, y, z'
'-x+1/2, -y, z+1/2'
'-x, y+1/2, -z+1/2'
'x+1/2, -y+1/2, -z'

_cell_length_a                   7.18006(14)
_cell_length_b                   12.9367(2)
_cell_length_c                   17.2317(3)
_cell_angle_alpha                90
_cell_angle_beta                 90
_cell_angle_gamma                90
_cell_volume                     1600.59(5)
_cell_formula_units_Z            4
_cell_measurement_reflns_used    3866
_cell_measurement_temperature    109.95(10)
_cell_measurement_theta_max      70.4050
_cell_measurement_theta_min      6.6670
_shelx_estimated_absorpt_T_max   0.887
_shelx_estimated_absorpt_T_min   0.838
_exptl_absorpt_coefficient_mu    0.765
_exptl_absorpt_correction_T_max  1.000
_exptl_absorpt_correction_T_min  0.625
_exptl_absorpt_correction_type   gaussian
_exptl_absorpt_process_details   
;
CrysAlisPro 1.171.41.107a (Rigaku Oxford Diffraction, 2021)
Numerical absorption correction based on gaussian integration over
a multifaceted crystal model
Empirical absorption correction using spherical harmonics,
implemented in SCALE3 ABSPACK scaling algorithm.
;
_exptl_absorpt_special_details   ?
_exptl_crystal_colour            'clear colourless'
_exptl_crystal_colour_lustre     clear
_exptl_crystal_colour_modifier   .
_exptl_crystal_colour_primary    colourless
_exptl_crystal_density_diffrn    1.271
_exptl_crystal_density_meas      ?
_exptl_crystal_density_method    ?
_exptl_crystal_description       block
_exptl_crystal_F_000             656
loop_
_exptl_crystal_face_index_h
_exptl_crystal_face_index_k
_exptl_crystal_face_index_l
_exptl_crystal_face_perp_dist
0 -1 1 0.0836
0 -1 0 0.0846
0 1 1 0.0730
0 0 1 0.1078
-1 0 -1 0.0877
1 0 1 0.1193
1 0 -1 0.1123
1 -1 1 0.1300
-1 1 0 0.1153
-1 1 -1 0.1045
-1 1 1 0.1210
1 -1 -1 0.1232
0 2 -1 0.0704
0 -1 -2 0.0712
0 2 -3 0.0842
1 1 1 0.1050
-1 -1 -1 0.0697

_exptl_crystal_recrystallization_method 
'crystallisation from diethyl ether and chloroform'
_exptl_crystal_size_max          0.24
_exptl_crystal_size_mid          0.18
_exptl_crystal_size_min          0.16
loop_
_exptl_oxdiff_crystal_face_indexfrac_h
_exptl_oxdiff_crystal_face_indexfrac_k
_exptl_oxdiff_crystal_face_indexfrac_l
_exptl_oxdiff_crystal_face_x
_exptl_oxdiff_crystal_face_y
_exptl_oxdiff_crystal_face_z
0.0000 -1.0000 1.0000 -0.0530 0.1213 0.0685
0.0000 -1.0000 -0.0000 -0.0449 0.1085 -0.0196
-0.0000 1.0000 1.0000 0.0369 -0.0958 0.1077
-0.0000 -0.0000 1.0000 -0.0080 0.0127 0.0881
-1.0000 0.0000 -1.0000 0.2059 0.0702 -0.0820
1.0000 -0.0000 1.0000 -0.2059 -0.0702 0.0820
1.0000 0.0001 -1.0000 -0.1898 -0.0957 -0.0942
1.0000 -1.0000 1.0000 -0.2508 0.0383 0.0624
-1.0000 1.0000 -0.0000 0.2428 -0.0256 0.0257
-1.0000 1.0000 -1.0000 0.2508 -0.0383 -0.0624
-1.0000 0.9999 1.0000 0.2347 -0.0129 0.1138
1.0000 -0.9999 -1.0000 -0.2347 0.0129 -0.1138
-0.0000 2.0000 -1.0000 0.0979 -0.2298 -0.0489
0.0000 -0.9999 -2.0000 -0.0289 0.0830 -0.1958
-0.0000 2.0000 -3.0001 0.1140 -0.2553 -0.2252
1.0000 1.0000 1.0000 -0.1609 -0.1787 0.1016
-1.0000 -1.0000 -1.0000 0.1609 0.1787 -0.1016

_exptl_transmission_factor_max   ?
_exptl_transmission_factor_min   ?
_diffrn_reflns_av_R_equivalents  0.0170
_diffrn_reflns_av_unetI/netI     0.0259
_diffrn_reflns_Laue_measured_fraction_full 1.000
_diffrn_reflns_Laue_measured_fraction_max 1.000
_diffrn_reflns_limit_h_max       7
_diffrn_reflns_limit_h_min       -8
_diffrn_reflns_limit_k_max       11
_diffrn_reflns_limit_k_min       -15
_diffrn_reflns_limit_l_max       20
_diffrn_reflns_limit_l_min       -14
_diffrn_reflns_number            5384
_diffrn_reflns_point_group_measured_fraction_full 1.000
_diffrn_reflns_point_group_measured_fraction_max 1.000
_diffrn_reflns_theta_full        66.986
_diffrn_reflns_theta_max         66.986
_diffrn_reflns_theta_min         4.273
_diffrn_ambient_environment      N~2~
_diffrn_ambient_temperature      109.95(10)
_diffrn_detector                 'CCD plate'
_diffrn_detector_area_resol_mean 16.1450
_diffrn_detector_type            Eos
_diffrn_measured_fraction_theta_full 1.000
_diffrn_measured_fraction_theta_max 1.000
_diffrn_measurement_details      
;
List of Runs (angles in degrees, time in seconds):

  # Type    Start    End  Width  t~exp~   \w     \q     \k     \f   Frames
#--------------------------------------------------------------------------
  1  \w     37.00  65.00   1.00    1.00    --    0.00  57.00 -90.00   28
  2  \w    -22.00  18.00   1.00    1.00    --    0.00  77.00-180.00   40
  3  \w    -16.00  17.00   1.00    1.00    --    0.00  57.00 -90.00   33
  4  \w     79.00 121.00   1.00    1.00    --   54.00-172.00 -73.00   42
  5  \w    -14.00  62.00   1.00    1.00    --   54.00 -57.00 -90.00   76
  6  \w    -15.00  48.00   1.00    1.00    --   54.00 -57.00   0.00   63
  7  \w     37.00 123.00   1.00    1.00    --   54.00  57.00 150.00   86
  8  \w     87.00 113.00   1.00    1.00    --  108.00-131.00 167.00   26
  9  \w    111.00 136.00   1.00    1.00    --  108.00  77.00 150.00   25
 10  \w     37.00  65.00   1.00    1.00    --  108.00-131.00 167.00   28
 11  \w     36.00 104.00   1.00    1.00    --  108.00 -38.00  90.00   68
 12  \w     51.00 107.00   1.00    1.00    --  108.00 -91.00 150.00   56
 13  \w     56.00 124.00   1.00    1.00    --  108.00 -38.00 -30.00   68
 14  \w     58.00 106.00   1.00    1.00    --  108.00 -91.00-120.00   48
 15  \w     42.00 159.00   1.00    1.00    --  108.00  12.00 -60.00  117
;
_diffrn_measurement_device       'four-circle diffractometer'
_diffrn_measurement_device_type  'SuperNova, Dual, Cu at home/near, Eos'
_diffrn_measurement_method       '\w scans'
_diffrn_orient_matrix_type       
'CrysAlisPro convention (1999,Acta A55,543-557)'
_diffrn_orient_matrix_UB_11      -0.1978297000
_diffrn_orient_matrix_UB_12      0.0449453000
_diffrn_orient_matrix_UB_13      -0.0080372000
_diffrn_orient_matrix_UB_21      -0.0829038000
_diffrn_orient_matrix_UB_22      -0.1085111000
_diffrn_orient_matrix_UB_23      0.0127457000
_diffrn_orient_matrix_UB_31      -0.0060765000
_diffrn_orient_matrix_UB_32      0.0195987000
_diffrn_orient_matrix_UB_33      0.0881214000
_diffrn_radiation_monochromator  mirror
_diffrn_radiation_probe          x-ray
_diffrn_radiation_type           'Cu K\a'
_diffrn_radiation_wavelength     1.54184
_diffrn_source                   'micro-focus sealed X-ray tube'
_diffrn_source_type              'SuperNova (Cu) X-ray Source'
_reflns_Friedel_coverage         0.718
_reflns_Friedel_fraction_full    1.000
_reflns_Friedel_fraction_max     1.000
_reflns_number_gt                2692
_reflns_number_total             2860
_reflns_odcompleteness_completeness 99.82
_reflns_odcompleteness_iscentric 1
_reflns_odcompleteness_theta     66.97
_reflns_special_details          
;
 Reflections were merged by SHELXL according to the crystal
 class for the calculation of statistics and refinement.
 
 _reflns_Friedel_fraction is defined as the number of unique
 Friedel pairs measured divided by the number that would be
 possible theoretically, ignoring centric projections and
 systematic absences.
;
_reflns_threshold_expression     'I > 2\s(I)'
_computing_cell_refinement       'CrysAlisPro 1.171.41.107a (Rigaku OD, 2021)'
_computing_data_collection       'CrysAlisPro 1.171.41.107a (Rigaku OD, 2021)'
_computing_data_reduction        'CrysAlisPro 1.171.41.107a (Rigaku OD, 2021)'
_computing_molecular_graphics    'Olex2 1.3 (Dolomanov et al., 2009)'
_computing_publication_material  'Olex2 1.3 (Dolomanov et al., 2009)'
_computing_structure_refinement  'SHELXL 2018/3 (Sheldrick, 2015)'
_computing_structure_solution    'SHELXT  (Sheldrick, 2015)'
_refine_diff_density_max         0.122
_refine_diff_density_min         -0.106
_refine_diff_density_rms         0.028
_refine_ls_abs_structure_details 
;
 Flack x determined using 1089 quotients [(I+)-(I-)]/[(I+)+(I-)]
 (Parsons, Flack and Wagner, Acta Cryst. B69 (2013) 249-259).
;
_refine_ls_abs_structure_Flack   -0.01(9)
_refine_ls_extinction_coef       0.0036(3)
_refine_ls_extinction_expression Fc^*^=kFc[1+0.001xFc^2^\l^3^/sin(2\q)]^-1/4^
_refine_ls_extinction_method     'SHELXL-2018/3 (Sheldrick 2018)'
_refine_ls_goodness_of_fit_ref   1.069
_refine_ls_hydrogen_treatment    refall
_refine_ls_matrix_type           full
_refine_ls_number_parameters     288
_refine_ls_number_reflns         2860
_refine_ls_number_restraints     0
_refine_ls_R_factor_all          0.0295
_refine_ls_R_factor_gt           0.0267
_refine_ls_restrained_S_all      1.069
_refine_ls_shift/su_max          0.000
_refine_ls_shift/su_mean         0.000
_refine_ls_structure_factor_coef Fsqd
_refine_ls_weighting_details     
'w=1/[\s^2^(Fo^2^)+(0.0306P)^2^+0.1046P] where P=(Fo^2^+2Fc^2^)/3'
_refine_ls_weighting_scheme      calc
_refine_ls_wR_factor_gt          0.0629
_refine_ls_wR_factor_ref         0.0646
_refine_special_details          ?
_olex2_refinement_description    
;
;
_atom_sites_solution_hydrogens   difmap
_atom_sites_solution_primary     dual
_atom_sites_solution_secondary   ?
loop_
_atom_site_label
_atom_site_type_symbol
_atom_site_fract_x
_atom_site_fract_y
_atom_site_fract_z
_atom_site_U_iso_or_equiv
_atom_site_adp_type
_atom_site_occupancy
_atom_site_site_symmetry_order
_atom_site_calc_flag
_atom_site_refinement_flags_posn
_atom_site_refinement_flags_adp
_atom_site_refinement_flags_occupancy
_atom_site_disorder_assembly
_atom_site_disorder_group
C1 C 0.4750(3) 0.16102(13) 0.54873(11) 0.0230(4) Uani 1 1 d . . . . .
C2 C 0.6169(3) 0.17078(14) 0.61430(11) 0.0212(4) Uani 1 1 d . . . . .
H2 H 0.708(3) 0.2120(15) 0.5932(12) 0.019(5) Uiso 1 1 d . . . . .
C3 C 0.5393(3) 0.21472(15) 0.69058(11) 0.0214(4) Uani 1 1 d . . . . .
H3 H 0.468(3) 0.1609(15) 0.7167(12) 0.021(5) Uiso 1 1 d . . . . .
C4 C 0.6960(3) 0.24765(17) 0.74590(12) 0.0285(4) Uani 1 1 d . . . . .
H4A H 0.640(3) 0.2608(17) 0.7964(15) 0.036(6) Uiso 1 1 d . . . . .
H4B H 0.791(4) 0.191(2) 0.7533(15) 0.043(7) Uiso 1 1 d . . . . .
C5 C 0.7938(3) 0.34526(16) 0.72033(11) 0.0270(4) Uani 1 1 d . . . . .
C6 C 0.6707(3) 0.43344(15) 0.69450(12) 0.0257(4) Uani 1 1 d . . . . .
H6 H 0.609(3) 0.4550(17) 0.7424(14) 0.031(6) Uiso 1 1 d . . . . .
C7 C 0.7831(4) 0.52313(17) 0.66074(14) 0.0343(5) Uani 1 1 d . . . . .
H7A H 0.878(4) 0.4955(19) 0.6227(15) 0.042(7) Uiso 1 1 d . . . . .
H7B H 0.864(4) 0.5564(19) 0.7028(15) 0.043(7) Uiso 1 1 d . . . . .
C8 C 0.6638(4) 0.60441(16) 0.62404(13) 0.0380(6) Uani 1 1 d . . . . .
C9 C 0.4847(4) 0.58932(16) 0.60875(13) 0.0358(5) Uani 1 1 d . . . . .
H9 H 0.411(3) 0.6449(18) 0.5858(15) 0.045(7) Uiso 1 1 d . . . . .
C10 C 0.3824(3) 0.48972(16) 0.62417(13) 0.0303(5) Uani 1 1 d . . . . .
H10A H 0.301(4) 0.4980(18) 0.6700(14) 0.033(6) Uiso 1 1 d . . . . .
H10B H 0.295(4) 0.4752(17) 0.5805(15) 0.042(7) Uiso 1 1 d . . . . .
C11 C 0.5142(3) 0.39913(14) 0.63900(11) 0.0227(4) Uani 1 1 d . . . . .
H11 H 0.569(3) 0.3806(15) 0.5902(12) 0.020(5) Uiso 1 1 d . . . . .
C12 C 0.4098(3) 0.30530(15) 0.67271(11) 0.0222(4) Uani 1 1 d . . . . .
H12 H 0.354(3) 0.3268(16) 0.7210(13) 0.024(5) Uiso 1 1 d . . . . .
C13 C 0.2546(3) 0.26547(16) 0.62187(12) 0.0255(4) Uani 1 1 d . . . . .
H13A H 0.170(3) 0.3198(18) 0.6044(13) 0.033(6) Uiso 1 1 d . . . . .
H13B H 0.183(3) 0.2067(15) 0.6494(12) 0.019(5) Uiso 1 1 d . . . . .
C14 C 0.7006(3) 0.06403(15) 0.62569(11) 0.0230(4) Uani 1 1 d . . . . .
C15 C 0.7604(5) 0.7045(2) 0.6048(2) 0.0582(8) Uani 1 1 d . . . . .
H15A H 0.876(4) 0.6916(19) 0.5693(16) 0.048(7) Uiso 1 1 d . . . . .
H15B H 0.672(4) 0.758(2) 0.5815(18) 0.066(9) Uiso 1 1 d . . . . .
H15C H 0.821(5) 0.740(2) 0.650(2) 0.071(10) Uiso 1 1 d . . . . .
C16 C 0.9588(3) -0.04469(15) 0.60330(13) 0.0267(4) Uani 1 1 d . . . . .
H16A H 0.889(3) -0.0898(19) 0.5634(14) 0.044(7) Uiso 1 1 d . . . . .
H16B H 0.934(3) -0.0716(17) 0.6545(13) 0.029(6) Uiso 1 1 d . . . . .
C17 C 1.1625(3) -0.03325(18) 0.58899(14) 0.0302(5) Uani 1 1 d . . . . .
H17A H 1.220(3) -0.100(2) 0.5905(17) 0.052(8) Uiso 1 1 d . . . . .
H17B H 1.184(3) 0.0031(17) 0.5410(15) 0.036(6) Uiso 1 1 d . . . . .
H17C H 1.220(4) 0.0068(19) 0.6304(15) 0.035(7) Uiso 1 1 d . . . . .
O1 O 0.32253(19) 0.22010(10) 0.54933(8) 0.0266(3) Uani 1 1 d . . . . .
O2 O 0.50277(19) 0.10492(11) 0.49389(8) 0.0309(3) Uani 1 1 d . . . . .
O3 O 0.87539(18) 0.05853(9) 0.59998(8) 0.0237(3) Uani 1 1 d . . . . .
O4 O 0.6167(2) -0.00681(11) 0.65468(9) 0.0343(4) Uani 1 1 d . . . . .
O5 O 0.9622(2) 0.35244(13) 0.72343(9) 0.0372(4) Uani 1 1 d . . . . .

loop_
_atom_site_aniso_label
_atom_site_aniso_U_11
_atom_site_aniso_U_22
_atom_site_aniso_U_33
_atom_site_aniso_U_23
_atom_site_aniso_U_13
_atom_site_aniso_U_12
C1 0.0261(10) 0.0217(9) 0.0212(9) 0.0024(8) 0.0037(8) -0.0057(8)
C2 0.0197(9) 0.0230(9) 0.0209(9) 0.0015(8) 0.0047(8) -0.0041(8)
C3 0.0205(9) 0.0254(9) 0.0184(9) 0.0008(7) 0.0004(8) -0.0026(8)
C4 0.0255(10) 0.0357(11) 0.0243(10) -0.0007(9) -0.0051(9) 0.0017(9)
C5 0.0225(10) 0.0390(12) 0.0193(9) -0.0114(8) 0.0003(8) -0.0018(9)
C6 0.0263(11) 0.0277(10) 0.0232(9) -0.0078(8) 0.0053(9) -0.0055(9)
C7 0.0355(12) 0.0326(12) 0.0346(12) -0.0103(9) 0.0109(11) -0.0112(10)
C8 0.0582(15) 0.0243(10) 0.0314(11) -0.0089(9) 0.0152(11) -0.0099(10)
C9 0.0565(15) 0.0222(10) 0.0286(11) -0.0030(9) 0.0037(11) -0.0004(11)
C10 0.0370(12) 0.0252(10) 0.0286(11) -0.0021(8) 0.0005(10) 0.0015(10)
C11 0.0251(10) 0.0230(9) 0.0200(9) -0.0030(7) 0.0027(8) -0.0017(8)
C12 0.0207(10) 0.0259(9) 0.0198(9) -0.0016(8) 0.0022(8) -0.0016(8)
C13 0.0227(10) 0.0269(10) 0.0268(10) -0.0026(8) -0.0003(8) 0.0013(9)
C14 0.0222(9) 0.0247(10) 0.0219(10) 0.0008(7) 0.0026(8) -0.0032(8)
C15 0.084(2) 0.0331(14) 0.0573(18) -0.0019(13) 0.0146(18) -0.0217(15)
C16 0.0255(10) 0.0215(9) 0.0331(11) 0.0055(9) 0.0008(9) 0.0023(8)
C17 0.0252(11) 0.0293(11) 0.0360(11) 0.0039(10) 0.0000(10) 0.0027(9)
O1 0.0300(8) 0.0285(7) 0.0211(7) -0.0019(6) -0.0064(6) 0.0004(6)
O2 0.0333(8) 0.0357(7) 0.0238(7) -0.0070(6) 0.0060(6) -0.0087(7)
O3 0.0202(7) 0.0212(7) 0.0299(7) 0.0034(6) 0.0026(6) -0.0005(5)
O4 0.0292(8) 0.0276(7) 0.0460(9) 0.0088(7) 0.0114(7) -0.0018(7)
O5 0.0205(7) 0.0553(10) 0.0358(8) -0.0135(7) 0.0000(7) -0.0030(7)

_geom_special_details            
;
 All esds (except the esd in the dihedral angle between two l.s. planes)
 are estimated using the full covariance matrix.  The cell esds are taken
 into account individually in the estimation of esds in distances, angles
 and torsion angles; correlations between esds in cell parameters are only
 used when they are defined by crystal symmetry.  An approximate (isotropic)
 treatment of cell esds is used for estimating esds involving l.s. planes.
;
loop_
_geom_bond_atom_site_label_1
_geom_bond_atom_site_label_2
_geom_bond_distance
_geom_bond_site_symmetry_2
_geom_bond_publ_flag
C1 C2 1.527(3) . ?
C1 O1 1.335(2) . ?
C1 O2 1.208(2) . ?
C2 H2 0.92(2) . ?
C2 C3 1.537(3) . ?
C2 C14 1.519(3) . ?
C3 H3 0.98(2) . ?
C3 C4 1.535(3) . ?
C3 C12 1.527(3) . ?
C4 H4A 0.98(3) . ?
C4 H4B 1.01(3) . ?
C4 C5 1.510(3) . ?
C5 C6 1.510(3) . ?
C5 O5 1.214(2) . ?
C6 H6 0.98(2) . ?
C6 C7 1.529(3) . ?
C6 C11 1.541(3) . ?
C7 H7A 1.01(3) . ?
C7 H7B 1.02(3) . ?
C7 C8 1.496(4) . ?
C8 C9 1.328(4) . ?
C8 C15 1.505(3) . ?
C9 H9 0.98(2) . ?
C9 C10 1.507(3) . ?
C10 H10A 0.99(3) . ?
C10 H10B 1.00(3) . ?
C10 C11 1.528(3) . ?
C11 H11 0.96(2) . ?
C11 C12 1.540(3) . ?
C12 H12 0.97(2) . ?
C12 C13 1.509(3) . ?
C13 H13A 0.98(2) . ?
C13 H13B 1.03(2) . ?
C13 O1 1.465(2) . ?
C14 O3 1.333(2) . ?
C14 O4 1.205(2) . ?
C15 H15A 1.05(3) . ?
C15 H15B 1.02(3) . ?
C15 H15C 1.01(3) . ?
C16 H16A 1.03(2) . ?
C16 H16B 0.97(2) . ?
C16 C17 1.491(3) . ?
C16 O3 1.464(2) . ?
C17 H17A 0.96(3) . ?
C17 H17B 0.96(3) . ?
C17 H17C 0.98(3) . ?

loop_
_geom_angle_atom_site_label_1
_geom_angle_atom_site_label_2
_geom_angle_atom_site_label_3
_geom_angle
_geom_angle_site_symmetry_1
_geom_angle_site_symmetry_3
_geom_angle_publ_flag
O1 C1 C2 119.62(16) . . ?
O2 C1 C2 121.21(18) . . ?
O2 C1 O1 119.04(18) . . ?
C1 C2 H2 103.3(13) . . ?
C1 C2 C3 114.91(16) . . ?
C3 C2 H2 112.4(13) . . ?
C14 C2 C1 106.53(15) . . ?
C14 C2 H2 107.3(12) . . ?
C14 C2 C3 111.68(15) . . ?
C2 C3 H3 108.8(12) . . ?
C4 C3 C2 111.57(16) . . ?
C4 C3 H3 107.3(12) . . ?
C12 C3 C2 109.41(15) . . ?
C12 C3 H3 108.6(12) . . ?
C12 C3 C4 111.01(16) . . ?
C3 C4 H4A 107.3(15) . . ?
C3 C4 H4B 111.7(14) . . ?
H4A C4 H4B 107.1(19) . . ?
C5 C4 C3 113.06(17) . . ?
C5 C4 H4A 107.9(13) . . ?
C5 C4 H4B 109.5(14) . . ?
C6 C5 C4 116.46(17) . . ?
O5 C5 C4 120.9(2) . . ?
O5 C5 C6 122.6(2) . . ?
C5 C6 H6 103.4(13) . . ?
C5 C6 C7 112.12(17) . . ?
C5 C6 C11 113.08(16) . . ?
C7 C6 H6 110.1(13) . . ?
C7 C6 C11 111.57(18) . . ?
C11 C6 H6 106.1(13) . . ?
C6 C7 H7A 109.6(14) . . ?
C6 C7 H7B 110.4(14) . . ?
H7A C7 H7B 103(2) . . ?
C8 C7 C6 113.08(19) . . ?
C8 C7 H7A 111.1(14) . . ?
C8 C7 H7B 109.1(14) . . ?
C7 C8 C15 115.7(2) . . ?
C9 C8 C7 122.4(2) . . ?
C9 C8 C15 121.9(3) . . ?
C8 C9 H9 119.9(14) . . ?
C8 C9 C10 124.3(2) . . ?
C10 C9 H9 115.8(14) . . ?
C9 C10 H10A 109.7(14) . . ?
C9 C10 H10B 109.6(14) . . ?
C9 C10 C11 112.57(19) . . ?
H10A C10 H10B 104(2) . . ?
C11 C10 H10A 108.5(14) . . ?
C11 C10 H10B 111.8(14) . . ?
C6 C11 H11 108.3(12) . . ?
C10 C11 C6 109.54(16) . . ?
C10 C11 H11 107.5(12) . . ?
C10 C11 C12 111.48(17) . . ?
C12 C11 C6 110.36(15) . . ?
C12 C11 H11 109.6(12) . . ?
C3 C12 C11 112.61(16) . . ?
C3 C12 H12 107.5(13) . . ?
C11 C12 H12 107.5(13) . . ?
C13 C12 C3 107.74(16) . . ?
C13 C12 C11 114.19(17) . . ?
C13 C12 H12 106.9(13) . . ?
C12 C13 H13A 113.2(14) . . ?
C12 C13 H13B 110.6(11) . . ?
H13A C13 H13B 111.1(17) . . ?
O1 C13 C12 112.72(16) . . ?
O1 C13 H13A 103.5(13) . . ?
O1 C13 H13B 105.2(11) . . ?
O3 C14 C2 112.21(16) . . ?
O4 C14 C2 123.18(18) . . ?
O4 C14 O3 124.61(18) . . ?
C8 C15 H15A 111.0(14) . . ?
C8 C15 H15B 112.6(18) . . ?
C8 C15 H15C 115.1(18) . . ?
H15A C15 H15B 112(2) . . ?
H15A C15 H15C 101(2) . . ?
H15B C15 H15C 105(2) . . ?
H16A C16 H16B 108.3(19) . . ?
C17 C16 H16A 114.9(14) . . ?
C17 C16 H16B 111.6(14) . . ?
O3 C16 H16A 107.0(14) . . ?
O3 C16 H16B 106.8(13) . . ?
O3 C16 C17 107.70(17) . . ?
C16 C17 H17A 109.2(16) . . ?
C16 C17 H17B 110.3(15) . . ?
C16 C17 H17C 110.5(15) . . ?
H17A C17 H17B 113(2) . . ?
H17A C17 H17C 106(2) . . ?
H17B C17 H17C 107.5(19) . . ?
C1 O1 C13 120.61(15) . . ?
C14 O3 C16 114.87(14) . . ?

loop_
_geom_torsion_atom_site_label_1
_geom_torsion_atom_site_label_2
_geom_torsion_atom_site_label_3
_geom_torsion_atom_site_label_4
_geom_torsion
_geom_torsion_site_symmetry_1
_geom_torsion_site_symmetry_2
_geom_torsion_site_symmetry_3
_geom_torsion_site_symmetry_4
_geom_torsion_publ_flag
C1 C2 C3 C4 -165.59(16) . . . . ?
C1 C2 C3 C12 -42.4(2) . . . . ?
C1 C2 C14 O3 107.76(17) . . . . ?
C1 C2 C14 O4 -72.2(2) . . . . ?
C2 C1 O1 C13 -22.0(2) . . . . ?
C2 C3 C4 C5 72.8(2) . . . . ?
C2 C3 C12 C11 -67.3(2) . . . . ?
C2 C3 C12 C13 59.5(2) . . . . ?
C2 C14 O3 C16 -175.09(15) . . . . ?
C3 C2 C14 O3 -126.03(17) . . . . ?
C3 C2 C14 O4 54.0(3) . . . . ?
C3 C4 C5 C6 45.5(2) . . . . ?
C3 C4 C5 O5 -137.0(2) . . . . ?
C3 C12 C13 O1 -58.7(2) . . . . ?
C4 C3 C12 C11 56.2(2) . . . . ?
C4 C3 C12 C13 -176.96(16) . . . . ?
C4 C5 C6 C7 -173.07(17) . . . . ?
C4 C5 C6 C11 -45.9(2) . . . . ?
C5 C6 C7 C8 171.44(17) . . . . ?
C5 C6 C11 C10 172.79(17) . . . . ?
C5 C6 C11 C12 49.7(2) . . . . ?
C6 C7 C8 C9 -12.9(3) . . . . ?
C6 C7 C8 C15 167.6(2) . . . . ?
C6 C11 C12 C3 -56.2(2) . . . . ?
C6 C11 C12 C13 -179.48(16) . . . . ?
C7 C6 C11 C10 -59.7(2) . . . . ?
C7 C6 C11 C12 177.18(16) . . . . ?
C7 C8 C9 C10 -1.6(3) . . . . ?
C8 C9 C10 C11 -15.2(3) . . . . ?
C9 C10 C11 C6 44.5(2) . . . . ?
C9 C10 C11 C12 166.94(16) . . . . ?
C10 C11 C12 C3 -178.15(16) . . . . ?
C10 C11 C12 C13 58.6(2) . . . . ?
C11 C6 C7 C8 43.4(2) . . . . ?
C11 C12 C13 O1 67.2(2) . . . . ?
C12 C3 C4 C5 -49.5(2) . . . . ?
C12 C13 O1 C1 40.6(2) . . . . ?
C14 C2 C3 C4 72.9(2) . . . . ?
C14 C2 C3 C12 -163.84(15) . . . . ?
C15 C8 C9 C10 177.8(2) . . . . ?
C17 C16 O3 C14 -168.10(17) . . . . ?
O1 C1 C2 C3 23.3(2) . . . . ?
O1 C1 C2 C14 147.54(16) . . . . ?
O2 C1 C2 C3 -160.87(17) . . . . ?
O2 C1 C2 C14 -36.6(2) . . . . ?
O2 C1 O1 C13 162.13(17) . . . . ?
O4 C14 O3 C16 4.9(3) . . . . ?
O5 C5 C6 C7 9.5(3) . . . . ?
O5 C5 C6 C11 136.8(2) . . . . ?

_shelx_res_file                  
;
TITL pac21002_a.res in P2(1)2(1)2(1)
    pac21002.res
    created by SHELXL-2018/3 at 16:48:30 on 21-May-2021
REM Old TITL pac21002 in P2(1)2(1)2(1)
REM SHELXT solution in P2(1)2(1)2(1): R1 0.105, Rweak 0.025, Alpha 0.001
REM <I/s> 1.025 for 20 systematic absences, Orientation as input
REM Flack x = 0.076 ( 0.079 ) from 1106 Parsons' quotients
REM Formula found by SHELXT: C17 O5
CELL 1.54184 7.180057 12.936738 17.231669 90 90 90
ZERR 4 0.000141 0.000243 0.00033 0 0 0
LATT -1
SYMM 0.5-X,-Y,0.5+Z
SYMM -X,0.5+Y,0.5-Z
SYMM 0.5+X,0.5-Y,-Z
SFAC C H O
UNIT 68 88 20

L.S. 8 0 0
PLAN  2
SIZE 0.16 0.18 0.24
TEMP -163
CONF
list 4
MORE -1
BOND $H
fmap 2 53
ACTA
REM <olex2.extras>
REM <HklSrc "%.\\pac21002.hkl">
REM </olex2.extras>

WGHT    0.030600    0.104600
EXTI    0.003616
FVAR       7.90352
C1    1    0.474984    0.161021    0.548726    11.00000    0.02607    0.02172 =
         0.02115    0.00243    0.00370   -0.00566
C2    1    0.616939    0.170775    0.614296    11.00000    0.01966    0.02301 =
         0.02089    0.00147    0.00470   -0.00405
H2    2    0.707967    0.212023    0.593219    11.00000    0.01879
C3    1    0.539260    0.214721    0.690579    11.00000    0.02050    0.02536 =
         0.01837    0.00080    0.00045   -0.00255
H3    2    0.467526    0.160941    0.716722    11.00000    0.02113
C4    1    0.696028    0.247649    0.745895    11.00000    0.02552    0.03571 =
         0.02425   -0.00070   -0.00511    0.00169
H4A   2    0.639560    0.260840    0.796434    11.00000    0.03643
H4B   2    0.791034    0.190575    0.753320    11.00000    0.04285
C5    1    0.793798    0.345260    0.720330    11.00000    0.02253    0.03902 =
         0.01931   -0.01141    0.00033   -0.00176
C6    1    0.670721    0.433440    0.694500    11.00000    0.02629    0.02774 =
         0.02321   -0.00784    0.00528   -0.00552
H6    2    0.609189    0.454981    0.742388    11.00000    0.03082
C7    1    0.783139    0.523132    0.660737    11.00000    0.03553    0.03261 =
         0.03463   -0.01034    0.01089   -0.01122
H7A   2    0.878097    0.495547    0.622705    11.00000    0.04197
H7B   2    0.863797    0.556405    0.702818    11.00000    0.04272
C8    1    0.663830    0.604412    0.624042    11.00000    0.05824    0.02425 =
         0.03141   -0.00889    0.01516   -0.00985
C9    1    0.484668    0.589325    0.608746    11.00000    0.05651    0.02217 =
         0.02862   -0.00304    0.00369   -0.00044
H9    2    0.410704    0.644881    0.585754    11.00000    0.04508
C10   1    0.382420    0.489716    0.624166    11.00000    0.03698    0.02523 =
         0.02859   -0.00207    0.00053    0.00147
H10A  2    0.300835    0.498026    0.669997    11.00000    0.03271
H10B  2    0.294802    0.475153    0.580532    11.00000    0.04220
C11   1    0.514197    0.399126    0.639000    11.00000    0.02508    0.02301 =
         0.02003   -0.00305    0.00271   -0.00167
H11   2    0.569383    0.380640    0.590187    11.00000    0.01964
C12   1    0.409799    0.305302    0.672711    11.00000    0.02074    0.02594 =
         0.01980   -0.00163    0.00221   -0.00161
H12   2    0.353723    0.326808    0.721017    11.00000    0.02357
C13   1    0.254551    0.265470    0.621866    11.00000    0.02271    0.02685 =
         0.02680   -0.00265   -0.00033    0.00132
H13A  2    0.169553    0.319840    0.604425    11.00000    0.03348
H13B  2    0.183111    0.206693    0.649383    11.00000    0.01911
C14   1    0.700583    0.064031    0.625686    11.00000    0.02217    0.02475 =
         0.02194    0.00083    0.00259   -0.00320
C15   1    0.760411    0.704487    0.604844    11.00000    0.08420    0.03313 =
         0.05733   -0.00188    0.01456   -0.02169
H15A  2    0.876387    0.691570    0.569282    11.00000    0.04771
H15B  2    0.672153    0.757967    0.581470    11.00000    0.06582
H15C  2    0.820932    0.740356    0.650177    11.00000    0.07091
C16   1    0.958752   -0.044687    0.603297    11.00000    0.02549    0.02152 =
         0.03306    0.00547    0.00077    0.00226
H16A  2    0.889295   -0.089827    0.563450    11.00000    0.04374
H16B  2    0.933817   -0.071632    0.654492    11.00000    0.02887
C17   1    1.162520   -0.033250    0.588989    11.00000    0.02522    0.02928 =
         0.03602    0.00392    0.00000    0.00273
H17A  2    1.220013   -0.099937    0.590460    11.00000    0.05220
H17B  2    1.183923    0.003138    0.541040    11.00000    0.03637
H17C  2    1.220423    0.006756    0.630439    11.00000    0.03452
O1    3    0.322532    0.220103    0.549326    11.00000    0.03001    0.02854 =
         0.02115   -0.00188   -0.00639    0.00041
O2    3    0.502769    0.104916    0.493888    11.00000    0.03334    0.03570 =
         0.02380   -0.00702    0.00600   -0.00875
O3    3    0.875389    0.058534    0.599978    11.00000    0.02017    0.02117 =
         0.02989    0.00340    0.00258   -0.00053
O4    3    0.616667   -0.006809    0.654684    11.00000    0.02918    0.02762 =
         0.04602    0.00879    0.01144   -0.00177
O5    3    0.962203    0.352442    0.723426    11.00000    0.02047    0.05528 =
         0.03582   -0.01350   -0.00002   -0.00300
HKLF 4


REM  pac21002_a.res in P2(1)2(1)2(1)
REM wR2 = 0.0646, GooF = S = 1.069, Restrained GooF = 1.069 for all data
REM R1 = 0.0267 for 2692 Fo > 4sig(Fo) and 0.0295 for all 2860 data
REM 288 parameters refined using 0 restraints

END

WGHT      0.0306      0.1046

REM Highest difference peak  0.122,  deepest hole -0.106,  1-sigma level  0.028
Q1    1   0.4632  0.5372  0.6185  11.00000  0.05    0.12
Q2    1   0.6103  0.4042  0.6580  11.00000  0.05    0.12
;
_shelx_res_checksum              3880
_shelx_hkl_file                  
;
   0   0  -2 71366.6 472.933   2
   0   0  -3-1.35440 34.6867   2
   0   0  -4 999999. 2522.11   2
   0   0   5 29.4941 51.1916   6
   0   0  -5 30.2921 50.0154   2
   0   0  -6 63440.5 790.280   2
   0   0   6 62624.9 935.834   4
   0   0  -6 63416.7 734.297   3
   0   0  -7 65.9498 60.9066   2
   0   0   7 16.9332 82.1775   4
   0   0  -7-33.3887 39.1710   3
   0   0   8 235874. 2153.27   4
   0   0  -8 233077. 1680.04   3
   0   0   9 27.9351 122.544   4
   0   0  10 41531.4 1063.55   4
   0   0  11 27.8350 148.022   4
   0   0  12 30275.3 1036.46   4
   0   0  13 43.4651 168.274   4
   0   0  14 20459.1 916.670  12
   0   0  16 6628.56 576.390   8
   0   0  17-64.6258 199.757   8
   0   0  18 30655.9 1102.15   8
   0   0  19-77.9493 146.178   8
   0   0  20 5256.23 402.615   8
   0  -1  -1 479525. 1129.01   1
   0   1   2 46.5755 28.8393   3
   0  -1  -2 110.786 23.9362   2
   0  -1  -3 82763.0 605.375   3
   0  -1  -3 83518.6 551.968   2
   0   1   3 82590.0 600.334   3
   0  -1  -4 369175. 1387.79   2
   0  -1  -4 367727. 1442.80   3
   0  -1   5 298202. 1844.83   4
   0  -1  -5 302639. 1449.58   3
   0   1   5 299564. 1847.43   4
   0  -1  -6 29224.5 497.215   3
   0   1  -6 30868.1 581.945   2
   0   1   6 30521.1 467.012   6
   0   1   6 29592.7 502.860   5
   0  -1   6 30623.8 659.997   4
   0  -1  -6 31166.3 526.647   2
   0   1   6 29711.2 650.026   4
   0  -1  -7 26791.5 542.557   2
   0   1   7 25617.3 658.929   4
   0  -1   7 25920.8 663.047   4
   0  -1  -7 25490.5 508.977   3
   0   1   7 25943.6 499.167   5
   0   1   8 197.453 118.561   4
   0  -1  -8 185.003 69.1287   3
   0  -1   8 226.438 119.680   4
   0  -1   9 6469.19 401.484   4
   0   1   9 5375.40 370.302   4
   0  -1  10 40277.5 1050.52   4
   0   1  10 38573.2 1024.40   4
   0  -1  11 49577.8 1242.84   4
   0   1  11 50553.6 1251.77   4
   0  -1  12 3851.69 389.146   4
   0   1  12 4634.48 419.961   4
   0  -1  13 3161.95 385.191   4
   0   1  13 2821.13 353.394   4
   0   1  14 2109.61 330.014  12
   0  -1  14 2003.37 354.368  12
   0   1  14 2107.59 329.317   8
   0   1  15 635.142 234.941   8
   0  -1  15 390.532 221.810  12
   0   1  15 652.820 241.379  12
   0   1  16 5126.85 522.175   8
   0  -1  17 20988.2 959.650   8
   0   1  17 21085.5 960.560   8
   0   1  18 16259.2 809.719   8
   0  -1  18 16876.7 830.573   8
   0   1  19 87.3596 161.376   8
   0  -1  19-57.7514 151.778   8
   0  -1  20 1245.56 228.145   8
   0   2   0 44491.1 472.721   1
   0  -2  -1 21180.1 328.177   1
   0   2   1 19938.2 324.811   1
   0  -2  -2 30433.3 408.502   1
   0   2  -2 29739.1 386.076   2
   0  -2  -3 557356. 1218.96   2
   0   2   3 556749. 1825.46   3
   0  -2  -4 567533. 1566.84   2
   0   2   4 568857. 2164.29   5
   0  -2   4 567294. 2243.59   4
   0   2   4 568430. 1976.14   3
   0   2   5 9885.56 286.050   3
   0  -2  -5 10324.5 250.392   2
   0  -2   5 11052.9 363.516   4
   0   2   5 10068.8 313.086   5
   0   2   5 9917.89 343.286   4
   0   2   6 61819.5 935.334   4
   0   2  -6 62229.8 868.107   2
   0  -2   6 62645.6 939.359   4
   0   2   6 62861.4 821.393   5
   0  -2  -6 64979.0 708.432   2
   0   2   7 44029.1 732.241   5
   0  -2  -7 44670.9 656.733   2
   0   2   7 44169.4 866.314   4
   0  -2   7 45954.9 879.881   4
   0  -2   8 53035.0 1035.71   4
   0   2   8 55239.4 1054.03   4
   0   2   8 56233.6 860.488   5
   0  -2   9 1454.88 214.280   4
   0   2   9 1594.91 223.299   4
   0  -2  10 30130.4 906.036   4
   0   2  10 29284.8 895.804   4
   0   2  11 9157.50 545.444   4
   0  -2  11 8746.62 536.996   4
   0  -2  12 16181.4 764.821   4
   0   2  12 16802.8 775.571   4
   0  -2  13 110.929 173.130   4
   0   2  13 141.694 156.056   4
   0   2  14 11739.8 690.510  14
   0   2  14 11800.6 722.012   8
   0  -2  14 11298.0 702.055  12
   0   2  14 10920.9 681.848  12
   0  -2  15 85517.9 1888.52  12
   0   2  15 79101.5 1863.89   8
   0   2  15 84096.7 1855.63  12
   0   2  16 13265.7 788.805   8
   0   2  17 2583.92 370.110   8
   0   2  18 1837.52 328.039   8
   0  -2  18 1626.97 310.968   8
   0  -2  19 696.248 204.622   8
   0   2  19 660.814 212.760   8
   0  -2  20 41.4059 147.384   8
   0   3   0 9.13961 57.2648   1
   0   3   0 234.109 35.9532   2
   0   3  -1 7141.72 179.335   2
   0   3   1 6959.73 242.638   1
   0   3  -2 140582. 915.809   2
   0  -3  -2 137448. 1042.67   1
   0  -3  -3 28486.4 490.966   1
   0   3  -3 27222.3 460.649   2
   0  -3  -4 25645.8 491.144   1
   0   3   4 25317.9 526.017   5
   0  -3   4 26049.9 484.497   4
   0   3  -4 26746.4 507.572   2
   0   3   4 24458.7 474.125   3
   0   3   4 26044.8 482.498   4
   0   3   5 65715.4 874.636   4
   0   3   5 66704.0 894.217   5
   0  -3   5 68200.0 884.234   4
   0   3   5 66155.9 809.115   3
   0   3  -5 68989.2 885.400   2
   0  -3  -5 67100.9 831.170   1
   0  -3  -6 26241.1 405.432   2
   0   3   6 24732.1 576.291   5
   0  -3  -6 25272.1 540.131   1
   0   3   6 24402.0 524.852   3
   0  -3   6 24919.8 595.154   4
   0   3   6 25915.1 606.795   4
   0   3   7 9978.81 386.845   5
   0   3   7 10505.4 428.499   4
   0  -3   7 10156.6 424.979   4
   0  -3  -7 9348.70 351.117   1
   0  -3   8 92219.6 1365.07   4
   0   3   8 92463.2 1362.73   4
   0   3   8 91957.5 1225.24   5
   0   3   9 64238.4 1059.24   5
   0  -3   9 64647.0 1234.62   4
   0   3   9 62786.5 1221.06   4
   0  -3  10 12141.9 588.976   4
   0   3  10 11550.6 567.324   4
   0   3  11 4966.17 409.496   4
   0  -3  11 5497.48 430.729   4
   0  -3  12 1072.80 242.705   4
   0   3  12 841.756 227.342   4
   0   3 -13 16794.7 689.859   7
   0   3  13 16226.0 817.331  14
   0   3  13 16651.7 828.757   8
   0   3  14 83933.8 1893.25   8
   0   3  14 83766.5 1858.29  12
   0   3  14 85623.6 1878.00  14
   0   3  15 14539.5 823.382   8
   0  -3  15 13944.0 785.476  12
   0   3  15 15471.3 814.593  12
   0   3  15 16626.2 836.410  14
   0   3  16 804.782 241.364  14
   0   3  16 714.117 234.457   8
   0   3  17 5930.12 522.192   8
   0   3  17 6112.64 492.921  14
   0  -3  18 126.742 172.442   8
   0  -3  19 42.9517 125.127   8
   0  -3  20 170.493 121.629   8
   0   4   0 122072. 1143.07   1
   0   4   0 123613. 922.806   7
   0   4   0 121986. 623.829   2
   0   4  -1 1982.45 137.083   7
   0   4   1 1891.36 155.567   1
   0   4  -1 2081.09 107.761   2
   0   4   1 1827.37 153.654   5
   0   4  -1 1673.07 148.164   1
   0   4   2 19336.3 476.246   5
   0   4  -2 21341.3 386.321   2
   0   4   3 89403.3 1054.18   5
   0   4  -3 92063.4 891.526   2
   0  -4  -3 91035.8 1007.85   1
   0  -4  -4 185898. 1483.57   1
   0   4  -4 185289. 1398.12   2
   0  -4   4 182519. 1256.75   4
   0   4   4 182304. 1456.81   3
   0   4   4 183366. 1574.99   5
   0  -4   5 54898.5 796.444   4
   0  -4  -5 54580.3 833.461   1
   0   4   5 51738.0 800.655   3
   0   4   5 52864.3 884.912   5
   0   4   5 52988.4 776.147   4
   0  -4   6 569.776 115.022   4
   0   4   6 612.799 117.675   4
   0   4   6 606.476 122.241   5
   0   4   6 443.145 99.3164   3
   0  -4  -6 886.569 128.518   1
   0   4   7 46697.6 888.505   4
   0   4   7 45586.4 897.334   5
   0  -4   7 45094.5 876.417   4
   0  -4   8 20039.6 640.522   4
   0   4   8 18392.8 615.152   4
   0   4   8 18705.8 602.364   5
   0   4   9 5863.74 384.502   4
   0   4   9 5910.21 361.100   5
   0  -4   9 6106.91 395.255   4
   0  -4  10 46348.4 1122.50   4
   0   4  10 47584.9 1134.36   4
   0  -4  11 145.844 157.018   4
   0   4  11 184.144 139.418   4
   0   4 -12 13505.3 626.755   7
   0  -4  13 2100.06 341.184  10
   0   4  13 2552.50 349.937  12
   0   4 -13 2597.73 290.212   7
   0   4  13 1625.54 313.479   8
   0   4  13 1853.05 328.144  14
   0   4  14 35978.8 1234.83  12
   0   4  14 34122.8 1234.74   8
   0   4  14 35765.3 1248.15  14
   0   4 -14 36686.7 1075.84   7
   0   4  15 5789.83 519.130  12
   0   4  15 5315.11 494.374  14
   0   4  15 5667.90 541.914   8
   0  -4  15 5599.14 504.637  12
   0   4  16 317.001 194.071  12
   0   4  16 490.513 195.593  14
   0   4  17 5454.03 465.510  14
   0   4  18 5247.69 412.485  14
   0  -4  19 24407.5 841.659   8
   0   5   0 188.196 37.0522   2
   0   5   0 118.454 88.6563   1
   0   5   0 109.213 56.1005   7
   0   5  -1 5436.04 181.323   2
   0   5   1 4797.01 269.993   1
   0   5   1 4888.73 267.642   5
   0   5   1 4627.42 192.790   7
   0   5  -1 5596.42 243.856   7
   0   5  -2 74960.8 926.473   7
   0   5  -2 74948.8 765.429   2
   0   5  -3 2296.68 160.600   2
   0   5   3 2479.84 207.035   5
   0   5   4 3286.70 248.608   5
   0   5  -4 3291.92 211.597   2
   0   5   5 20697.5 615.354   5
   0   5   6 17008.9 580.020   5
   0   5   7 19277.6 639.902   5
   0   5   8 10648.4 497.305   5
   0   5   9 4646.86 350.198   5
   0   5  10 5942.48 408.464   5
   0   5 -11 4097.42 357.751   7
   0   5 -12 211.231 114.244   7
   0   5  12 134.971 185.076  12
   0   5  12-163.890 197.224   8
   0   5  12-213.011 172.953  14
   0   5  13 34131.3 1240.59  14
   0   5  13 33587.3 1192.07  12
   0  -5  13 36360.2 1274.09  10
   0   5 -13 36857.0 1100.92   7
   0   5 -14 9845.33 562.093   7
   0   5  14 8329.38 607.359  12
   0  -5  14 9744.82 691.757  10
   0   5  14 8949.04 669.722  14
   0   5  15 18826.4 890.855  12
   0   5  15 17654.7 891.559  14
   0   5  16 5868.57 509.075  14
   0   5  16 6461.35 511.433  12
   0   5  17 1530.50 278.147  14
   0   5  18 2930.31 322.860  14
   0   5  19 12841.8 535.779  14
   0  -5  19 12861.1 589.383   8
   0   6   0 2356.98 169.981   7
   0   6   0 2279.60 206.820   5
   0   6   1 28365.4 699.471   5
   0   6  -1 30034.6 606.530   7
   0   6  -1 28632.3 673.252   5
   0   6   2 38025.2 825.848   5
   0   6  -2 37964.2 718.919   7
   0   6   3 97.3660 99.7337   5
   0   6  -3 65.9200 88.0059   7
   0   6  -4 1080.67 152.188   7
   0   6   4 864.328 161.852   5
   0   6   5 25349.6 740.694   5
   0   6  -5 25198.1 689.134   7
   0   6   6 2809.74 277.427   5
   0   6  -6 2429.48 237.757   7
   0   6   7 6171.86 400.656   5
   0   6  -7 5609.61 364.323   7
   0   6   8 33103.9 938.470   5
   0   6  -8 32808.2 905.113   7
   0   6   9 2658.13 295.786   5
   0   6  -9 2686.90 290.960   7
   0   6  10 27320.8 912.112   5
   0   6 -10 26521.4 889.129   7
   0   6  11 1042.97 247.212  12
   0   6  11 484.014 189.339  14
   0   6 -11 1053.68 210.381   7
   0  -6  11 1155.69 253.043  10
   0   6  12 565.276 230.225  12
   0  -6  12 296.914 209.905  10
   0   6  12-6.97066 194.237  14
   0   6 -12 427.601 161.324   7
   0   6  13 5201.33 496.740  12
   0   6 -13 5235.62 428.203   7
   0   6  13 4827.71 497.410  14
   0  -6  13 4199.24 452.900  10
   0  -6  14 1178.85 298.849  10
   0   6  14 1579.58 317.412  14
   0   6  14 1178.83 269.564  12
   0   6  15 2122.38 340.257  14
   0  -6  16 31388.4 1065.76  12
   0   6  16 34588.6 1158.05  14
   0   6  17 855.078 227.418  14
   0   6  18 18817.7 724.960  14
   0   7   0 154.659 101.060   5
   0   7  -1 3427.53 269.179   5
   0   7  -1 3535.77 235.456   7
   0   7   1 3403.48 281.999   5
   0   7  -2 5877.22 339.183   5
   0   7   2 5843.38 365.187   5
   0   7  -2 5909.39 314.708   7
   0   7   3 19447.0 669.835   5
   0   7  -3 19763.0 606.771   5
   0   7  -3 19862.2 595.020   7
   0   7  -4 4954.34 304.580   5
   0   7   4 4663.88 348.607   5
   0   7  -4 4255.21 299.935   7
   0   7   5 8249.83 466.329   5
   0   7  -5 8071.56 421.779   7
   0   7   6 21793.3 771.986   5
   0   7  -6 21348.0 711.779   7
   0   7  -7 22540.0 765.277   7
   0   7   7 22645.5 818.911   5
   0   7  -8 28902.9 900.586   7
   0   7   8 30302.2 964.089   5
   0   7   9 954.253 213.833   5
   0   7  -9 819.795 195.589   7
   0   7  10 10281.2 602.383   5
   0  -7  10 11045.5 699.898  10
   0  -7  10 9924.56 609.556  13
   0   7  10 10139.0 668.063  14
   0   7 -10 10863.9 602.812   7
   0  -7  11 5519.59 535.359  10
   0   7 -11 5192.33 430.377   7
   0   7  11 4895.04 474.642  14
   0   7 -12 2621.64 303.593   7
   0  -7  12 2353.74 374.501  10
   0   7  12 2205.80 364.647  14
   0  -7  13 26164.8 1108.56  10
   0   7  13 26295.2 1089.92  14
   0   7  14-97.2364 199.534  14
   0  -7  14-218.765 203.245  10
   0   7  15 3002.26 375.034  14
   0   7  16 330.621 186.776  14
   0   7  17 9118.70 544.690  14
   0   7  18 129.071 129.351  14
   0   8   0 568.653 153.872   5
   0   8  -1 54222.5 1121.83   5
   0   8   1 51805.7 1133.71   5
   0   8   2 1832.37 243.199   5
   0   8  -2 1983.65 227.255   5
   0   8  -2 1973.41 205.130   7
   0   8   3 751.954 176.629   5
   0   8  -3 378.396 124.698   7
   0   8  -3 527.402 136.956   5
   0   8   4 20672.6 771.361   5
   0   8  -4 20050.0 669.476   7
   0   8  -5 18161.4 667.347   7
   0   8   5 18884.1 760.724   5
   0   8  -6 21028.3 745.726   7
   0   8   6 21676.4 834.217   5
   0   8   7 23096.3 886.553   5
   0   8  -7 24972.1 843.545   7
   0   8   8 17324.2 779.446   5
   0   8  -8 16967.9 723.143   7
   0   8  -9 9028.59 549.917   7
   0   8   9 7691.75 569.442  14
   0  -8   9 8358.68 593.064  13
   0   8   9 9730.75 609.231   5
   0  -8  10 44263.0 1317.59  13
   0   8  10 41426.1 1329.97  14
   0  -8  10 43696.3 1412.52  10
   0   8 -10 43704.2 1220.63   7
   0   8  10 44616.6 1290.29   5
   0   8 -11 7957.28 539.793   7
   0  -8  11 8242.05 583.518  13
   0   8  11 7844.37 552.489   5
   0   8  11 7908.95 605.114  14
   0  -8  11 7428.72 605.996  10
   0  -8  12 999.097 294.652  10
   0   8  12 482.689 230.274  14
   0   8  13-17.1699 160.833  14
   0  -8  13-14.6584 195.229  10
   0   8  14 18841.6 878.221  14
   0  -8  14 18372.5 891.129  10
   0   8  15 248.759 163.735  14
   0   8  16 162.820 160.406  14
   0   8  17 3189.55 316.290  14
   0   9   0 129.769 117.399   5
   0   9  -1 5584.10 401.740   5
   0   9   1 6350.65 439.791   5
   0   9   2 87035.3 1624.48   5
   0   9  -2 91762.6 1553.34   5
   0   9   3 5773.75 440.968   5
   0   9  -3 7160.73 435.698   5
   0   9   4 61728.7 1435.80   5
   0   9  -4 58154.9 1196.45   7
   0   9  -5 4231.67 360.135   7
   0   9   5 3921.32 401.589   5
   0   9   6 192329. 2632.07   5
   0   9  -6 183031. 2271.60   7
   0   9   7 11307.7 669.886   5
   0  -9   7 10730.0 657.473  15
   0  -9   7 10175.5 664.120  13
   0   9  -7 9950.04 566.943   7
   0  -9   8 10039.1 663.529  13
   0   9  -8 9503.57 570.224   7
   0   9   8 11037.6 661.061  14
   0   9   8 11938.0 691.065   5
   0  -9   9 27504.3 1068.65  13
   0   9   9 27768.1 1057.92  14
   0   9  -9 26694.9 954.685   7
   0   9  10 34423.5 1169.94   5
   0  -9  10 33687.9 1259.18  10
   0   9  10 32409.7 1160.70  14
   0  -9  10 34622.2 1195.26  13
   0   9  11 21883.0 963.588  14
   0  -9  11 21919.4 1014.08  10
   0  -9  11 21111.2 920.677  13
   0  -9  12 20838.6 972.501  10
   0   9  12 22759.0 972.947  14
   0  -9  12 21425.5 891.906  13
   0  -9  13 1579.13 301.557  10
   0   9  13 1335.25 268.974  14
   0   9  14 2332.87 324.577  14
   0  -9  14 2500.47 343.640  10
   0   9  15 218.685 133.131  14
   0   9  16 2048.18 257.484  14
   0  10   0 3195.51 339.454   5
   0  10   1 2221.37 286.557   5
   0  10  -1 2254.52 286.504   5
   0  10  -2 8697.06 516.725   5
   0  10   2 9473.98 588.870   5
   0 -10   2 8231.05 592.038  15
   0  10   3 54245.2 1396.79   5
   0 -10   3 53845.8 1472.02  13
   0 -10   3 54706.0 1495.32  15
   0  10   4 23782.2 944.110   5
   0 -10   4 20889.7 940.578  13
   0 -10   4 23064.0 979.709  15
   0  10   5 5107.35 461.480   5
   0 -10   5 5451.04 505.961  13
   0  10   6 95165.1 1944.12   5
   0 -10   6 92241.1 1980.84  13
   0 -10   6 94666.6 1958.17  15
   0  10  -6 90706.6 1655.73   7
   0 -10   7 67803.1 1642.79  15
   0  10  -7 64772.2 1440.76   7
   0  10   7 69504.6 1677.59   5
   0 -10   7 66898.7 1698.70  13
   0  10   8 1371.36 277.492   5
   0 -10   8 956.157 276.435  13
   0  10  -8 1047.66 229.368   7
   0  10   9 3999.73 406.439  14
   0 -10   9 4320.08 451.601  13
   0 -10  10 2560.61 359.341  13
   0 -10  10 2387.55 366.817  10
   0  10  10 2656.80 351.067  14
   0 -10  11 16155.9 795.758  13
   0  10  11 16391.6 791.355  14
   0 -10  11 15672.0 837.034  10
   0 -10  12 1710.97 299.072  10
   0  10  12 1264.77 256.101  14
   0  10  13 106.386 135.356  14
   0 -10  13-52.3526 186.540  10
   0 -10  14 1403.32 256.357  10
   0  10  14 1701.10 250.389  14
   0  10  15-121.203 121.797  14
   0 -11   0-40.3570 153.630  15
   0  11   0 605.426 179.915   5
   0  11  -1 17648.6 782.876   5
   0  11   1 18202.2 826.599   5
   0 -11   1 17515.3 872.065  15
   0 -11  -1 17112.3 857.887  15
   0  11   2 30299.2 1076.82   5
   0 -11   2 31268.8 1169.35  15
   0 -11  -2 30482.2 1125.11  15
   0 -11  -3 26589.0 1039.15  15
   0 -11   3 25502.0 1051.02  13
   0  11   3 26394.0 1019.90   5
   0 -11   3 25977.3 1063.45  15
   0 -11   4 11319.8 722.060  13
   0  11   4 12878.2 726.416   5
   0 -11   4 12293.7 739.485  15
   0 -11  -4 12078.9 689.745  15
   0  11   5 21977.1 959.899   5
   0 -11   5 22096.9 979.167  15
   0 -11   5 21732.5 983.625  13
   0 -11   6 3256.10 392.833  15
   0 -11   6 3998.60 450.865  13
   0 -11   7 5744.95 524.503  13
   0 -11   7 5830.41 505.669  15
   0 -11   8 2035.19 338.434  13
   0 -11   8 2007.11 315.772  15
   0 -11   9 18237.9 873.979  13
   0 -11  10-62.0525 201.299  10
   0 -11  11 5763.20 496.119  10
   0  11  11 5549.11 414.984  14
   0 -11  12 8302.76 552.016  10
   0  11  12 8121.88 480.581  14
   0  11  13 1961.19 236.477  14
   0 -11  13 1345.10 251.007  10
   0 -11  14 1164.53 184.225  11
   0  11  14 968.589 170.730  14
   0 -11  14 859.002 198.292  10
   0 -12   0 5138.99 484.894  15
   0 -12   1 86.5812 166.486  15
   0 -12  -1 553.980 192.298  15
   0 -12   2 4587.28 480.794  15
   0 -12  -2 3963.54 426.651  15
   0 -12  -3 20073.4 898.745  15
   0 -12   3 20805.0 956.568  15
   0 -12   4 139.875 185.685  15
   0 -12  -4 107.998 134.546  15
   0 -12   5 24.3047 174.428  15
   0 -12   6 16.4369 177.903  15
   0 -12   7 2015.34 309.552  15
   0 -12   8 16456.6 750.137  15
   0 -12   9 2457.34 342.612  10
   0 -12  10 10249.0 620.112  10
   0 -12  11 1886.30 281.564  10
   0 -12  12 5426.54 400.603  10
   0 -13   0 84.6712 137.498  15
   0 -13  -1 2364.03 332.600  15
   0 -13   1 2262.15 336.142  15
   0 -13  -2 1707.75 293.525  15
   0 -13   2 1295.23 273.455  15
   0 -13   3 12622.4 716.435  15
   0 -13  -3 13002.4 693.815  15
   0 -13   4-48.2387 178.332  15
   0 -13  -4 124.424 139.915  15
   0 -13   5 342.435 193.044  15
   0 -13   6 1093.28 231.785  15
   0 -13   7 3520.59 363.891  15
   0 -13   8 34938.4 1095.23  10
   0 -13   8 37008.0 1004.13  15
   0 -13   9 3293.51 349.161  10
   0 -13  10 3207.77 318.573  10
   0 -13  11 2366.87 261.924  10
   0 -14   0 306.608 151.672  15
   0 -14   1 210.814 159.408  15
   0 -14  -1 344.512 158.753  15
   0 -14  -2 3504.82 348.670  15
   0 -14   2 3750.26 374.755  15
   0 -14  -3 148.012 85.0036  15
   0 -14   3 146.732 165.211  15
   0 -14   4 350.099 168.263  15
   0 -14   5 2153.28 276.745  15
   0 -14   6 867.648 198.835  15
   0 -14   7 16046.6 674.835  10
   0 -14   7 16536.8 629.927  15
   0 -14   8 17280.1 579.022  15
   0 -14   8 17082.2 660.788  10
   0 -15   0-246.217 125.187  15
   0 -15   1-25.7192 116.176  15
   0 -15  -1 128.039 102.347  15
   0 -15  -2 1076.71 171.980  15
   0 -15   2 1329.04 205.496  15
   0 -15  -3 1040.95 157.025  15
   0 -15   3 964.417 193.200  15
   0 -15   4 1675.09 222.082  15
  -1   0   0 12.0148 27.1062   3
  -1   0  -1 311995. 1170.16   3
  -1   0   1 308184. 761.938   3
   1   0   2 296511. 1223.90   2
[truncated: 160,149 more chars]
